# Supplementary material for: Nonmonotone invasion landscape by noise-aware control of metastasis activator levels
Source: Nat Chem Biol. 2023 May 25;19(7):887–99. doi: 10.1038/s41589-023-01344-z (PMC10299915; doi:10.1038/s41589-023-01344-z)
Supplement: Supplementary file 3 — Statistical source data for Supplementary Fig. 4. [file 41589_2023_1344_MOESM3_ESM.xlsx]

## Sheet: SI 4c
			mRNA level
			HMOX1
		WT	0.965	1.033	1.003
		KO	28.232	31.295	28.804
