# Supplementary material for: Nonmonotone invasion landscape by noise-aware control of metastasis activator levels
Source: Nat Chem Biol. 2023 May 25;19(7):887–99. doi: 10.1038/s41589-023-01344-z (PMC10299915; doi:10.1038/s41589-023-01344-z)
Supplement: Source Data Fig. 2 — Statistical source data. [file 41589_2023_1344_MOESM4_ESM.xlsx]

## Sheet: 2b
MB231-1.1-BL						MB231-1.8-BH
MFI (x10^3)						MFI (x10^3)
Dox (ng/ml)	R1	R2	R3	Mean		Dox (ng/ml)	R1	R2	R3	Mean
0	0.864667	0.861667	0.855667	0.860667		0	0.762667	0.823667	0.788667	0.791667
0.01	1.14067	1.12467	1.15167	1.139		0.01	1.05767	1.05067	1.04967	1.05267
0.02	1.42067	1.39967	1.39567	1.40533		0.02	1.45967	1.48167	1.46967	1.47033
0.05	2.10167	2.09267	2.11967	2.10467		0.05	1.86767	1.86067	1.87867	1.869
0.1	2.70167	2.67367	2.69767	2.691		0.1	2.63467	2.61067	2.61267	2.61933
0.2	3.96367	3.97767	3.97067	3.97067		0.2	4.69367	4.60467	4.68367	4.66067
0.5	7.16367	7.26767	7.17167	7.201		0.5	7.04567	7.19367	7.13767	7.12567
1	10.8357	10.8367	10.7697	10.814		1	9.09567	8.96367	9.05567	9.03833
2	11.8127	11.9457	12.1397	11.966		2	10.8067	11.4417	11.5957	11.2813
5	13.3377	13.1217	13.0987	13.186		5	11.7887	11.6747	11.7517	11.7383
10	13.8467	13.5807	13.8947	13.774		10	12.4627	12.4717	12.6837	12.5393
100	13.9537	14.2417	14.2097	14.135		100	13.4617	13.3427	13.4777	13.4273
MB231-1.5-GL						MB231-1.3-GH
MFI (x10^3)						MFI (x10^3)
Dox (ng/ml)	R1	R2	R3	Mean		Dox (ng/ml)	R1	R2	R3	Mean
0	1.204	1.207	1.202	1.20433		0	0.837	0.846	0.847	0.843333
0.01	1.413	1.412	1.42	1.415		0.01	0.952	0.963	0.954	0.956333
0.02	1.551	1.556	1.546	1.551		0.02	1.053	1.045	1.056	1.05133
0.05	2.005	1.99	1.995	1.99667		0.05	1.289	1.275	1.282	1.282
0.1	2.461	2.461	2.467	2.463		0.1	1.431	1.476	1.499	1.46867
0.2	3.387	3.393	3.381	3.387		0.2	1.942	1.934	1.94	1.93867
0.5	5.657	5.706	5.683	5.682		0.5	3.126	3.131	3.112	3.123
1	9.087	9.188	9.219	9.16467		1	4.856	4.846	4.854	4.852
2	14.446	14.456	14.44	14.4473		2	7.14	7.129	7.023	7.09733
5	29.879	29.891	30.098	29.956		5	14.105	14.193	14.203	14.167
10	39.058	39.054	38.393	38.835		10	19.678	19.371	19.507	19.5187
100	41.616	41.328	41.285	41.4097		100	22.571	22.869	22.844	22.7613

## Sheet: 2c
MB231-1.1-BL						MB231-1.8-BH
CV(%)						CV(%)
Dox (ng/ml)	R1	R2	R3	Mean		Dox (ng/ml)	R1	R2	R3	Mean
0	52.2	52.5	52.2	52.3		0	64.5	67.2	66	65.9
0.01	52.2	51.6	52.3	52.0333		0.01	64.6	68	62.8	65.1333
0.02	53	51.6	51.4	52		0.02	63.1	63.9	62.7	63.2333
0.05	51.8	50.5	50.9	51.0667		0.05	66	66.4	64.3	65.5667
0.1	52.2	53.3	52.4	52.6333		0.1	68.6	66.2	71.2	68.6667
0.2	56.3	55.4	55.9	55.8667		0.2	79.4	73.8	76.8	76.6667
0.5	64.6	63.1	63	63.5667		0.5	88.2	90.7	89.2	89.3667
1	75.2	75	76.3	75.5		1	108	103	105	105.333
2	85.6	86.8	86	86.1333		2	128	125	127	126.667
5	89.9	88	88.2	88.7		5	123	125	126	124.667
10	87	86.8	89.9	87.9		10	128	127	127	127.333
100	89.4	87.5	89.2	88.7		100	124	124	128	125.333
MB231-1.5-GL						MB231-1.3-GH
CV(%)						CV(%)
Dox (ng/ml)	R1	R2	R3	Mean		Dox (ng/ml)	R1	R2	R3	Mean
0	44.8	38.3	47.7	43.6		0	52.8	57	51.4	53.7333
0.01	29.8	30.5	41.2	33.8333		0.01	48.8	59.9	41.4	50.0333
0.02	30	30.5	31.5	30.6667		0.02	55.1	52.4	48.8	52.1
0.05	31.5	32.6	29.7	31.2667		0.05	44.8	44.5	51.4	46.9
0.1	31.2	31.2	31	31.1333		0.1	48.4	56.4	48.2	51
0.2	32.2	32.3	31.2	31.9		0.2	44.9	41.3	44.8	43.6667
0.5	31.4	31.8	31.4	31.5333		0.5	39	38.9	38.2	38.7
1	31.3	31.1	31	31.1333		1	39.5	39.7	38.6	39.2667
2	33.3	33.2	33.4	33.3		2	42.1	41.7	43.2	42.3333
5	41	41.4	41	41.1333		5	49	47.8	48.1	48.3
10	47.2	46.8	47.4	47.1333		10	51.6	52.4	51.8	51.9333
100	50.5	52.3	51.3	51.3667		100	57.3	57.1	57	57.1333

## Sheet: 2d
									BACH1-to-EGFP mRNA correlation
BACH1 mRNA qRT-PCR											MB231-1.8-BH	MB231-1.1-BL
Dox (ng/ml)	MB231-1.8-BH			MB231-1.1-BL					Dox (ng/ml)	BACH1 relative mRNA level	EGFP relative mRNA level	EGFP relative mRNA level
0	1.0597	0.999548	0.944091	1.04095	0.94859	1.01273			0	1.00111	1.00056
0.1	3.42688	2.93928	2.87893	3.41143	2.98665	3.10302			0.1	3.0817	3.28285
0.5	4.56765	5.87427	4.514	7.8476	8.0417	8.83732			0.5	4.98531	4.61138
1	5.68668	5.31949	5.18605	8.42212	8.51731	10.126			1	5.39741	5.24173
2	8.27184	8.1636	8.62742	9.35311	10.6858	10.305			2	8.35429	8.42815
10	11.6523	12.0898	11.4041	13.0029	9.64567	10.7908			10	11.7154	11.4446
									0	1.00076		1.00031
									0.1	3.16703		3.26433
									0.5	8.24221		8.46711
									1	9.0218		9.16736
									2	10.1146		10.0814
									10	11.1464		11.0626

## Sheet: 2e
	Immunofluorescence MFI									Immunofluorescence CV%
	Dox (ng/ml)	MB231-1.1-BL			MB231-1.8-BH					Dox (ng/ml)	MB231-1.1-BL			MB231-1.8-BH
	0	600	673	538	627	490	509			0	35.7	33	41.9	54.3	30.4	30.5
	0.1	692	743	767	629	624	628			0.1	32.5	36.5	45	35.4	36.7	43.3
	0.5	903	919	905	808	804	754			0.5	36.3	36	36.4	54.4	46.5	41.8
	1	1108	986	947	873	862	877			1	35.2	41.7	38.2	54.8	55.3	64.9
	2	1143	1032	1035	900	923	924			2	49.2	52.9	47.4	62.7	65.5	73.3
	10	1266	1349	1123	963	951	979			10	54.7	56.1	59.2	82.4	79.6	94.9

## Sheet: 2f
		Dox (ng/ml)	MB231-1-LP			MB231-1.5-GL			MB231-1.1-BL			MB231-1.8-BH
		0	793	486	601	585	711	669	600	673	538	627	490	509
		10	579	580	740	661	636	564	1176	1349	1123	963	951	979

## Sheet: 2g
	WB semi-quantitation
	Dox (ng/ml)	MB231-1.1-BL	MB231-1.5-GL
	0	0.016681	0
	0.1	0.194548
	0.5	1.13609
	1	1.9463	0
	2	2.61248
	10	2.66015	0
