# Supplementary material for: Nonmonotone invasion landscape by noise-aware control of metastasis activator levels
Source: Nat Chem Biol. 2023 May 25;19(7):887–99. doi: 10.1038/s41589-023-01344-z (PMC10299915; doi:10.1038/s41589-023-01344-z)
Supplement: Source Data Fig. 3 — Statistical source data. [file 41589_2023_1344_MOESM6_ESM.xlsx]

## Sheet: 3c
	Invasiveness(%)
	Dox (ng/ml)	MB231-1.1-BL			MB231-1.8-BH
	0	27.55	25.66	24.27	27.8	23.33	29.09
	0.1	30.92	30.29	33.33	28.17	31.08	24.74
	0.3	35.93	31.15	35.86	25.29	30.24	30.41
	0.35	30.39	26.63	25.13	24.31	23.17	19.35
	0.5	13.97	11.42	15.74	18.3	21.59	18.1
	0.6	16.25	17.58	18.06	21.14	22.34	20.52
	1	16.62	21.42	22.65	26.48	20.08	25
	2	23.79	29.7	31.43	39.59	29.32	29.22
	10	38.35	36.83	39.37	43.35	55.02	46.87

## Sheet: 3d
	Invasiveness(%)
	Dox (ng/ml)	MB231-1.5-GL			MB231-1.3-GH
	0	14.48	24.62	21.66	22.08	28.62	23.13
	0.1	27.05	24.62	10.51	28.8	27.84	20.26
	0.3	25.65	29.69	18.93	15.84	22.61	35.08
	0.35	26.41	17.78	30.58	23.96	33.25	20.12
	0.5	25.13	17.22	27.37	24.18	23.79	26.22
	0.6	20.29	20.67	30.15	20.01	17.17	31.96
	1	28.43	12.45	17.76	27.6	31.71	23.28
	2	14.17	24.37	11.73	24.91	25.87	35.8
	10	17.02	22.51	16.11	22.94	25.01	34.21

## Sheet: 3e
		Invasiveness(%)
		Dox (ng/ml)	MB231-1.1-BL			MB231-1.8-BH			MB231-1.5-GL			MB231-1.3-GH
		0	27.55	25.66	24.27	27.8	23.33	29.09	14.48	24.62	21.66	22.08	28.62	23.13
		0.5	13.97	11.42	15.74	18.3	21.59	18.1	25.13	17.22	27.37	24.18	23.79	26.22
		10	38.35	36.83	39.37	43.35	55.02	46.87	17.02	22.51	16.11	22.94	25.01	34.21

## Sheet: 3f
		Dox (ng/ml)	Δinvasiveness	ΔCV%	ΔMean
		0	0.913333	13.6	59
		0.1	-3.51667	16.0333	1097.67
		0.3	-5.66667	17.2333	850.333
		0.35	-5.10586	21.8667	-733.333
		0.5	5.62	25.8	-950
		0.6	4.03667	14.2333	45.6667
		1	3.62333	29.8333	-2844.33
		2	4.40333	40.5333	4937
		10	10.23	39.4333	-4255
		0+hemin 50 uM	-2.21017	14.2	8.33333

## Sheet: 3g
	Invasiveness(%) vs. BACH1 expression
	Dox (ng/ml)	GFP::BACH1 mean expression	MB231-1.1-BL			MB231-1.8-BH
	0	1250	27.55	25.66	24.27
	0.1	3080.33	30.92	30.29	33.33
	0.3	5953.67	35.93	31.15	35.86
	0.5	7590.33	13.97	11.42	15.74
	0.6	8363	16.25	17.58	18.06
	1	11203.3	16.62	21.42	22.65
	2	12355.3	23.79	29.7	31.43
	10	14163.3	38.35	36.83	39.37
	0	1181				27.8	23.33	29.09
	0.1	3008.67				28.17	31.08	24.74
	0.3	5601				25.29	30.24	30.41
	0.5	7515				18.3	21.59	18.1
	0.6	8340.33				21.14	22.34	20.52
	1	11270.7				26.48	20.08	25
	2	12127.7				39.59	29.32	29.22
	10	13816.7				43.35	55.02	46.87

## Sheet: 3h
		Dox (ng/ml) and Hemin/Vehicle treatment (uM)	MB231-1.1-BL			MB231-1.8-BH
		Dox-0.3 + Vehicle	33.67	36.35	30.27	39.09	21.47	27.32
		Dox-0.5 + Hemin-1.2	38.22	31.35	32.99	28.75	30.85	29.58
		Dox-0.5 + Vehicle	9.1	16.5	11.33	22.86	15.24	13.8
		Dox-10 + Hemin-3.2	14.02	8.67	16.07	18.35	13.83	19.86
		Dox--10 + Vehicle	42.97	37.68	44.62	47.91	56.01	59.05
		Dox-10 no treatment	41.06	37.87	48.23	64.12	57.99	44.16
