# Supplementary material for: Nonmonotone invasion landscape by noise-aware control of metastasis activator levels
Source: Nat Chem Biol. 2023 May 25;19(7):887–99. doi: 10.1038/s41589-023-01344-z (PMC10299915; doi:10.1038/s41589-023-01344-z)
Supplement: Source Data Fig. 4 — Statistical source data. [file 41589_2023_1344_MOESM7_ESM.xlsx]

## Sheet: 4b
	MFI
	Dox (ng/ml)	Seeded Cells			Invading Cells
	0	1100	1082	1078	2885	2548	2558
	0.1	2987	2993	2969	4318	4009	4172
	0.3	6140	5805	5180	4929	5142	5338
	0.35	7450	7549	7260	6615	6796	6551
	0.5	8208	8031	8206	8079	8231	8692
	0.6	8255	8862	8930	10708	10472	10657
	1	15759	16101	16220	26511	26130	26656
	2	22078	21934	21819	28444	28961	29011
	10	29664	29188	29095	41036	42071	40457
	CV%
	Dox (ng/ml)	Seeded Cells			Invading Cells
	0	48.8	47.5	47.3	43.2	43.8	42.9
	0.1	56.6	56.4	55	57.8	64.9	56.7
	0.3	62.2	63.6	64.9	62.9	60.2	62
	0.35	59.9	60.1	59.5	48.6	50.4	47.2
	0.5	67.9	70.8	66.4	115	114	111
	0.6	69.8	70.9	68.2	112	116	117
	1	79.4	73.9	76.6	38.4	40.1	37.8
	2	82.5	84.2	84.6	73.1	72.8	70.8
	10	79.5	80.2	80.2	70.2	67.9	70.6

## Sheet: 4d
	MFI
	Dox (ng/ml)	Seeded Cells			Invading Cells
	0.1	1849	1871	1413	1908	1580	1780
	0.5	3315	3951	4130	3987	4119	3302
	10	31310	31183	32459	31772	31681	32371
	CV%
	Dox (ng/ml)	Seeded Cells			Invading Cells
	0.1	39.6	37.5	48.8	35.6	45.9	42.5
	0.5	42.9	38.7	35.7	37.3	39.1	48.7
	10	54.3	54.5	54.5	52.1	50.9	53.3

## Sheet: 4e-f
	Experimental data for model simulation
		MB231-1.1-BL						MB231-1.8-BH
	Dox (ng/ml)	Log10(Mean fluoresencen intensity of seeded cell)	Log10 (MFI of seeded) Mean CV (%)	Invasion fraction				Log10(Mean fluoresencen intensity of seeded cell)	Log10 (MFI of seeded) Mean CV (%)	Invasion fraction
	0	2.97902	0.0669987	27.5544	25.6594	24.2653		2.99383	0.0776053	27.8	23.33	29.09
	0.1	3.39863	0.0689883	30.9205	30.2864	33.3313		3.48811	0.0848471	28.17	31.08	24.74
	0.3	3.64896	0.0757065	35.9295	31.1502	35.8558		3.72576	0.085539	25.2944	30.2425	30.4122
	0.35	3.78861	0.0785341	30.3851	26.6313	25.1312		3.75081	0.0888128	24.3113	23.1655	19.346
	0.5	3.81	0.0750709	13.972	11.4182	15.736		3.75989	0.0837626	18.3	21.59	18.1
	0.6	3.82382	0.0763825	16.2532	17.5805	18.055		3.82823	0.0814769	21.1449	22.3389	20.516
	1	4.06219	0.0797469	16.6229	21.4166	22.6471		3.96741	0.108231	26.48	20.08	25
	2	4.20267	0.0801734	23.7915	29.6974	31.4339		4.28707	0.0867297	39.59	29.32	29.22
	10	4.32254	0.0901835	38.3519	36.828	39.3651		4.19686	0.109986	43.35	55.02	46.87
		MB231-1.1-BL						MB231-1.8-BH
	Dox (ng/ml)	Log10(Mean fluoresencen intensity of invading cell)	Log10 (MFI of invading) Mean CV (%)					Log10(Mean fluoresencen intensity of invading cell)	Log10 (MFI of invading) Mean CV (%)
	0	3.37357	0.0540385					3.31312	0.0699109
	0.1	3.53386	0.0681562					3.55381	0.086203
	0.3	3.60979	0.07438					3.6788	0.0854954
	0.35	3.73587	0.0427122					3.66085	0.0846837
	0.5	3.78577	0.123766					3.74933	0.126396
	0.6	3.85989	0.113966					3.80632	0.125692
	1	4.39477	0.0377222					4.30612	0.0439482
	2	4.35268	0.0700961					4.42873	0.0732681
	10	4.50205	0.0610702					4.52596	0.0796092
