# Supplementary material for: Nonmonotone invasion landscape by noise-aware control of metastasis activator levels
Source: Nat Chem Biol. 2023 May 25;19(7):887–99. doi: 10.1038/s41589-023-01344-z (PMC10299915; doi:10.1038/s41589-023-01344-z)
Supplement: Source Data Fig. 5 — Statistical source data. [file 41589_2023_1344_MOESM8_ESM.xlsx]

## Sheet: 5b
	Native BACH1 WB semi-quantitation
	Dox (ng/ml)	MB231-1.1-BL			Dox (ng/ml)	MB231-1.5-GL
	0	0.129651			0	0.0925638
	0.1	0.12			1	0.125312
	0.5	0.336898			10	0.107234
	1	0.259953
	10	0.200243

## Sheet: 5c
		BACH1t relative mRNA level
		Dox (ng/ml)	MB231-1.1-BL
		0	1	1	1
		0.1	0.796	0.665	0.725
		0.5	2.763	3.794	2.445
		1	1.707	1.314	1.875
		2	1.015	0.672	0.973
		10	0.825	0.694	0.616

## Sheet: 5d
		MB231 BACH1-KO			MB231 Wildtype			MB231 BACH1-KO+NF-BACH1 with full induction			MB231 BACH1-KO+CMV-BACH1t
	Invasiveness(%)	9.76	4.48	5.76	25.45	18.62	20.01	23.11	45.43	21.24	5.95	7.53	3.24

## Sheet: 5e
	MB231-1.1-BL							MB231 BACH1-KO+mNF-BACH1
	MFI (x10^3)							MFI (x10^3)
	Dox (ng/ml)	R1	R2	R3	Mean			Dox (ng/ml)	R1	R2	R3	Mean
	0	0.864667	0.861667	0.855667	0.860667			0	1.12	1.108	1.101	1.10967
	0.01	1.14067	1.12467	1.15167	1.139			0.01	1.546	1.563	1.577	1.562
	0.02	1.42067	1.39967	1.39567	1.40533			0.02	1.881	1.878	1.879	1.87933
	0.05	2.10167	2.09267	2.11967	2.10467			0.05	2.707	2.71	2.699	2.70533
	0.1	2.70167	2.67367	2.69767	2.691			0.1	3.466	3.442	3.448	3.452
	0.2	3.96367	3.97767	3.97067	3.97067			0.2	5.305	5.264	5.227	5.26533
	0.5	7.16367	7.26767	7.17167	7.201			0.5	8.134	8.305	8.285	8.24133
	1	10.8357	10.8367	10.7697	10.814			1	10.754	10.623	10.761	10.7127
	2	11.8127	11.9457	12.1397	11.966			2	10.987	11.091	10.951	11.0097
	5	13.3377	13.1217	13.0987	13.186			5	12.059	11.941	12.22	12.0733
	10	13.8467	13.5807	13.8947	13.774			10	12.22	12.176	12.363	12.253
	100	13.9537	14.2417	14.2097	14.135			100	12.576	12.459	12.351	12.462

## Sheet: 5f
		MB231-1.1-BL								MB231 BACH1-KO+mNF-BACH1
		CV(%)								CV(%)
		Dox (ng/ml)	R1	R2	R3	Mean				Dosage	R1	R2	R3	Mean
		0	52.2	52.5	52.2	52.3				0	0.558	0.551	0.548	0.552333
		0.01	52.2	51.6	52.3	52.0333				0.01	0.56	0.547	0.539	0.548667
		0.02	53	51.6	51.4	52				0.02	0.545	0.55	0.544	0.546333
		0.05	51.8	50.5	50.9	51.0667				0.05	0.535	0.536	0.544	0.538333
		0.1	52.2	53.3	52.4	52.6333				0.1	0.569	0.572	0.571	0.570667
		0.2	56.3	55.4	55.9	55.8667				0.2	0.649	0.632	0.647	0.642667
		0.5	64.6	63.1	63	63.5667				0.5	0.755	0.756	0.748	0.753
		1	75.2	75	76.3	75.5				1	0.826	0.805	0.825	0.818667
		2	85.6	86.8	86	86.1333				2	0.896	0.877	0.9	0.891
		5	89.9	88	88.2	88.7				5	0.894	0.899	0.886	0.893
		10	87	86.8	89.9	87.9				10	0.885	0.893	0.864	0.880667
		100	89.4	87.5	89.2	88.7				100	0.885	0.898	0.908	0.897

## Sheet: 5g
			Invasion Landscape
			Dox (ng/ml)	MB231-1.1-BL			MB231 BACH1-KO+mNF-BACH1
			0	27.55	25.66	24.27	16.19	15.57	19.61
			0.1	30.92	30.29	33.33	23.92	21.39	20.08
			0.3	35.93	31.15	35.86	25.26	22.74	25.08
			0.5	13.97	11.42	15.74	12.57	14.71	11.34
			0.6	16.25	17.58	18.06	5.45	7.36	9.59
			1	16.62	21.42	22.65	15.96	15.76	13.64
			2	23.79	29.7	31.43	24.31	24.49	26.94
			10	38.35	36.83	39.37	39.09	41.32	36.49
