# Supplementary material for: Nonmonotone invasion landscape by noise-aware control of metastasis activator levels
Source: Nat Chem Biol. 2023 May 25;19(7):887–99. doi: 10.1038/s41589-023-01344-z (PMC10299915; doi:10.1038/s41589-023-01344-z)
Supplement: Source Data Fig. 6 — Statistical source data. [file 41589_2023_1344_MOESM10_ESM.xlsx]

## Sheet: 6a
	RKIP mRNA dose response
	Dox (ng/ml)	MB231-1.1-BL			MB231-1.8-BH
	0	0.935719	1.02045	1.04728	0.955928	0.996819	1.04944
	0.1	0.631767	0.658426	0.673416	0.582307	0.55572	0.580564
	0.5	1.37337	1.1262	1.33599	1.08259	1.44064	1.25683
	1	1.17104	1.178	1.16247	0.98335	0.914374	0.849301
	2	0.841124	0.710797	0.816909	0.65244	0.676336	0.669909
	10	0.586329	0.548766	0.566827	0.498286	0.519107	0.519461

## Sheet: 6b
		RKIP protein dose response
		Dox (ng/ml)	MB231-1.1-BL			MB231-1.8-BH
		0	12785	12662	12291	12698	12839	12756
		0.1	11833	11654	11244	11972	12368	12184
		0.5	12285	12117	12102	12496	12184	12496
		1	11025	10647	10951	9529	10770	10994
		2	10056	10213	9420	10205	10095	10081
		10	7682	7952	8664	8886	9868	9906

## Sheet: 6c
				MB231-1.1-BL	MB231-1.8-BH
		Dox (ng/ml)	RKIP relative mRNA level	Relative Invasion
		0	1.00073	1
		0.1	0.572864	1.05
		0.5	1.26002	0.72
		1	0.915675	0.89
		2	0.666228	1.22
		10	0.512285	1.81
		0	1.00115		1
		0.1	0.654537		1.22
		0.5	1.27852		0.53
		1	1.1705		0.78
		2	0.78961		1.1
		10	0.543628		1.48

## Sheet: 6d
			Dox = 0							Dox = 0.5 ng/ml
			Control			+miR-RKIP				Control			+miR-RKIP
			24.46	22.98	28.78	38.25	43.51	41.92		13.43	19.59	16.87	24.67	26.4	21.44
			Dox = 0.1 ng/ml							Dox = 10 ng/ml
			Control			+CMV-RKIP				Control			+CMV-RKIP
			26.39	31.33	31.3	19.9	16.5	17.08		47.29	50.68	47.46	35.7	31.66	33.52

## Sheet: 6e
		BACH1 downstream target relative mRNA level
		Dox (ng/ml)	HMOX1			CXCR4			MMP1
		0	1.129	0.872552	1.01512	1.014	0.974	1.013	0.984	1.001	1.016
		0.1	0.935065	0.7974	0.834878	1.196	1.024	0.726	1.579	1.873	1.302
		0.5	0.796965	0.809959	0.787969	0.824	0.756	0.815	0.763	0.884	0.825
		1	0.690031	0.703929	0.73641	1.267	1.318	0.829	1.088	1.167	1.196
		2	0.679468	0.593402	0.709401	1.206	1.192	1.25	1.342	1.25	1.308
		10	0.608954	0.572383	0.606462	1.422	1.222	1.82	1.448	1.458	1.367

## Sheet: 6h
	Cell line	BACH1	PEBP1			TNBC
	HS274T_BREAST	16.1963	97.8244			Non-TNBC
	HCC1954_BREAST	12.5924	107.765
	HS578T_BREAST	11.7705	39.9235
	CAL120_BREAST	10.4798	152.07
	MDAMB157_BREAST	9.43542	97.785
	MDAMB436_BREAST	9.42745	148.019
	HMEL_BREAST	8.71475	53.6542
	HCC38_BREAST	7.51453	105.142
	CAL51_BREAST	7.234	169.896
	HCC1806_BREAST	6.52796	136.741
	MDAMB231_BREAST	6.20303	120.266
	BT474_BREAST	6.11415	325.586
	AU565_BREAST	5.98607	107.041
	CAL851_BREAST	5.86656	162.376
	BT20_BREAST	5.77364	161.415
	HCC1569_BREAST	5.56504	214.661
	HCC1395_BREAST	5.41928	90.7731
	HCC1428_BREAST	5.28236	246.312
	HDQP1_BREAST	5.078	70.4034
	HCC1187_BREAST	4.86217	156.262
	HCC1599_BREAST	4.75349	121.203
	T47D_BREAST	4.54758	194.361
	MDAMB468_BREAST	4.50764	151.978
	EFM19_BREAST	4.40835	273.411
	SKBR3_BREAST	4.36399	119.972
	JIMT1_BREAST	4.34008	293.257
	HCC70_BREAST	4.32152	110.104
	BT549_BREAST	4.28379	111.977
	MDAMB361_BREAST	3.64703	334.358
	HMC18_BREAST	3.45039	150.771
	UACC893_BREAST	3.40462	372.071
	UACC812_BREAST	3.28406	238.644
	CAL148_BREAST	3.20074	262.325
	HCC1143_BREAST	3.18719	31.3387
	HCC202_BREAST	2.99626	214.741
	MDAMB453_BREAST	2.99332	209.098
	SUM159PT_BREAST	2.82958	171.766
	HCC1937_BREAST	2.813	154.162
	HCC2218_BREAST	2.62673	141.218
	HCC2157_BREAST	2.52431	449.181
	DU4475_BREAST	2.29528	110.43
	HCC1500_BREAST	2.222	254.541
	BT483_BREAST	2.2094	269.704
	KPL1_BREAST	2.18984	164.105
	MDAMB175VII_BREAST	2.17557	143.165
	MDAMB134VI_BREAST	2.11763	209.285
	HCC1419_BREAST	2.10352	178.573
	ZR751_BREAST	2.04124	198.516
	MCF7_BREAST	1.76473	196.927
	EFM192A_BREAST	1.64891	306.235
	MDAMB415_BREAST	1.63227	158.344
	ZR7530_BREAST	1.19695	215.648
	CAMA1_BREAST	1.1886	109.94
