# Supplementary material for: Nonmonotone invasion landscape by noise-aware control of metastasis activator levels
Source: Nat Chem Biol. 2023 May 25;19(7):887–99. doi: 10.1038/s41589-023-01344-z (PMC10299915; doi:10.1038/s41589-023-01344-z)
Supplement: Source Data Extended Data Fig. 1 — Statistical source data. [file 41589_2023_1344_MOESM11_ESM.xlsx]

## Sheet: 1c
		293-1			293-2			293-3			MB231-1			MB231-2			MB231-3
	LP copy number	0.813952	0.892723	0.868115	0.812111	0.852902	0.839592	0.907867	0.999255	1.0339	1.12536	1.14107	0.978402	1.06205	0.874713	0.834963	1.03522	1.07552	0.978127

## Sheet: 1d
			LP constitutive EGFP expression over time
			293-3			MB231-1
			12473	15345	17474	16852	14187	15961

## Sheet: 1e
			LP constitutive EGFP expression vs. mNF circuit basal EGFP expression
			LP Parent			mNF-GFP no induction			mNF-BACH1 no induction
			MFI (x10^3)
		293-3	12.473	15.345	17.474	0.6	0.619	0.635	1.537	1.37	1.627
		MB231-1	16.852	14.187	15.961	0.942	0.929	0.921	1.823	1.594	2.073

## Sheet: 1h
			293-3-LP			293-3.1-B			293-3.2-B			293-3.5-B			293-3.1-G			293-3.2-G			293-3.5-G
		Relative EGFP copy number	1.05787	1.00005	0.945249	0.837008	1.01862	1.15998	1.11627	0.998644	1.00703	1.01578	1.12226	0.928989	0.818233	1.3577	1.00705	0.910604	1.01794	1.04479	0.905493	1.18732	1.03105
			MB231-1-LP			MB231-1.1-B			MB231-1.5-B			MB231-1.8-B			MB231-1.3-G			MB231-1.5-G			MB231-1.6-G
		Relative EGFP copy number	1.11984	0.940236	0.949743	1.08841	0.963665	0.976908	1.03987	0.946864	0.997406	0.995642	0.954982	0.968711	1.10631	1.16673	0.872093	0.937367	0.993375	0.960792	1.03292	0.968004	1.00753
