# Supplementary material for: Nonmonotone invasion landscape by noise-aware control of metastasis activator levels
Source: Nat Chem Biol. 2023 May 25;19(7):887–99. doi: 10.1038/s41589-023-01344-z (PMC10299915; doi:10.1038/s41589-023-01344-z)
Supplement: Source Data Extended Data Fig. 2 — Statistical source data. [file 41589_2023_1344_MOESM13_ESM.xlsx]

## Sheet: 2c
293-3.1-BL						293-3.5-BH
MFI (x10^3)						MFI (x10^3)
Dox (ng/ml)	R1	R2	R3	Mean		Dox (ng/ml)	R1	R2	R3	Mean
0	0.778333	0.768333	0.763333	0.77		0	0.374333	0.362333	0.341333	0.359333
0.01	0.826333	0.862333	0.857333	0.848667		0.01	0.450333	0.465333	0.449333	0.455
0.02	0.875333	0.870333	0.897333	0.881		0.02	0.578333	0.547333	0.550333	0.558667
0.05	1.12033	1.13333	1.12533	1.12633		0.05	0.763333	0.753333	0.753333	0.756667
0.1	1.62433	1.64833	1.45933	1.57733		0.1	1.08033	1.08833	1.08733	1.08533
0.2	1.87733	1.87833	1.89433	1.88333		0.2	1.48133	1.45633	1.43333	1.457
0.5	3.09733	3.18833	3.18733	3.15767		0.5	2.97133	2.98733	3.04733	3.002
1	5.86333	5.86233	5.49233	5.73933		1	4.55933	4.62433	4.63133	4.605
2	8.26833	8.40833	8.34333	8.34		2	7.17733	7.16533	7.22133	7.188
5	20.9503	20.9973	20.5083	20.8187		5	7.97533	8.02133	8.05733	8.018
10	22.2493	21.5313	22.0993	21.96		10	8.17933	8.17533	8.38733	8.24733
100	23.1543	22.9753	21.6923	22.6073		100	8.14833	8.22733	8.59333	8.323
293-3.2-GL						293-3.5-GH
MFI (x10^3)						MFI (x10^3)
Dox (ng/ml)	R1	R2	R3	Mean		Dox (ng/ml)	R1	R2	R3	Mean
0	0.702	0.706	0.673	0.693667		0	0.387	0.374	0.389	0.383333
0.01	0.841	0.824	0.797	0.820667		0.01	0.492	0.49	0.492	0.491333
0.02	0.912	0.917	0.932	0.920333		0.02	0.575	0.567	0.582	0.574667
0.05	1.165	1.162	1.152	1.15967		0.05	0.794	0.786	0.762	0.780667
0.1	1.483	1.526	1.502	1.50367		0.1	1.069	1.078	1.05	1.06567
0.2	1.871	2.104	2.014	1.99633		0.2	1.634	1.627	1.632	1.631
0.5	3.457	3.61	3.309	3.45867		0.5	2.606	2.838	2.796	2.74667
1	5.916	5.907	6.118	5.98033		1	3.967	4.264	4.243	4.158
2	9.664	9.49	9.317	9.49033		2	7.055	7.232	7.242	7.17633
5	19.004	19.551	18.587	19.0473		5	9.504	9.395	9.432	9.44367
10	22.051	20.792	21.962	21.6017		10	12.268	12.334	12.335	12.3123
100	24.811	23.988	23.977	24.2587		100	13.958	14.172	13.832	13.9873

## Sheet: 2d
293-3.1-BL						293-3.5-BH
CV(%)						CV(%)
Dox (ng/ml)	R1	R2	R3	Mean		Dox (ng/ml)	R1	R2	R3	Mean
0	51.2	48.6	50.3	50.0333		0	63.2	64.8	64.2	64.0667
0.01	49.4	48.9	49.1	49.1333		0.01	65.9	65.7	65.3	65.6333
0.02	49.3	50.5	49	49.6		0.02	67.5	67.7	66.8	67.3333
0.05	48.9	48.2	47	48.0333		0.05	71.3	68.3	71.6	70.4
0.1	46	44.8	50	46.9333		0.1	74.4	74.7	75.6	74.9
0.2	47.9	47.3	46.1	47.1		0.2	77.5	77.8	80.5	78.6
0.5	46.3	43.9	44.5	44.9		0.5	91.2	89.5	87	89.2333
1	45.9	45.3	49.9	47.0333		1	94.4	94.4	94.1	94.3
2	49.7	49.3	49.6	49.5333		2	105	104	103	104
5	52.4	53.1	53.9	53.1333		5	107	109	107	107.667
10	53.4	55	53.6	54		10	113	112	108	111
100	54.2	55.4	58	55.8667		100	112	114	113	113
293-3.2-GL						293-3.5-GH
CV(%)						CV(%)
Dox (ng/ml)	R1	R2	R3	Mean		Dox (ng/ml)	R1	R2	R3	Mean
0	43.2	43.5	45.9	44.2		0	47.8	49	47	47.9333
0.01	43.8	43.9	44.2	43.9667		0.01	50.6	47.8	48.2	48.8667
0.02	42.7	43.5	43.5	43.2333		0.02	48.6	49.7	48.5	48.9333
0.05	40.6	40.3	41.2	40.7		0.05	48.2	49.2	51.6	49.6667
0.1	42.5	41	40.6	41.3667		0.1	49.2	50.4	50	49.8667
0.2	46.4	38.8	42.6	42.6		0.2	50.4	50	50.3	50.2333
0.5	43.3	38.4	44.6	42.1		0.5	58.5	53.2	54.1	55.2667
1	43.1	42.6	40.6	42.1		1	61.7	58.7	59.6	60
2	41.8	43.4	44.1	43.1		2	64.3	63.8	63.9	64
5	51	49.1	52	50.7		5	75.5	76.5	76.1	76.0333
10	55	59	56	56.6667		10	75.3	74.6	74.8	74.9
100	55.9	57.3	57.3	56.8333		100	81.2	80.6	81.5	81.1
