# Supplementary material for: Nonmonotone invasion landscape by noise-aware control of metastasis activator levels
Source: Nat Chem Biol. 2023 May 25;19(7):887–99. doi: 10.1038/s41589-023-01344-z (PMC10299915; doi:10.1038/s41589-023-01344-z)
Supplement: Source Data Extended Data Fig. 3 — Statistical source data. [file 41589_2023_1344_MOESM14_ESM.xlsx]

## Sheet: 3a
		293-3.2-GL											293-3.1-BL											MB231-1.5-GL											MB231-1.1-BL
		Relative MFI											Relative MFI											Relative MFI											Relative MFI
	Dox (ng/ml)	Week 1			Week 2			Week 4				Dox (ng/ml)	Week 1			Week 2			Week 4				Dox (ng/ml)	Week 1			Week 2			Week 4				Dox (ng/ml)	Week 1			Week 2			Week 4
	0	1.02291	1	1.02689	1.01919	1	1.04141	1.04732	1	1.05149		0	0.990489	1	1.0197	1.01933	0.98513	1	0.987934	1.00075	1		0	1.03099	1.03326	1	1	1	1	1.00957	1.03076	1		0	0.981959	1.0183	0.999742	1	0.926945	1.07306	0.988962	0.996689	1.01435
	0.1	2.06972	2.09761	1.66932	2.07677	1.43737	1.48384	1.99443	1.79722	2.10577		0.1	2.72622	2.75	2.72215	2.70409	2.69963	2.72416	2.44193	2.46456	2.40875		0.1	3.54422	3.49433	3.42706	4.27586	5.19514	3.15536	3.82365	3.83869	3.86261		0.1	4.28557	4.23067	4.38789	5.03505	4.38046	4.11101	4.38079	4.43709	4.50331
	0.5	5.39243	5.4004	4.82669	5.50707	5.61414	5.64848	4.96024	4.87078	5.16899		0.5	4.03533	4.02378	3.92527	3.51822	3.52416	3.3948	3.73605	3.7994	3.79336		0.5	9.36432	9.22978	8.9811	10.3879	9.78884	9.88079	10.4764	10.2515	10.1572		0.5	9.28866	8.97294	8.78119	9.01869	8.5408	8.81404	9.1766	9.18102	8.9415
	1	8.76793	8.93725	8.94622	9.09111	8.93111	9.06222	8.81988	8.67913	9.04414		1	7.85734	7.96603	7.84715	7.75613	7.7881	7.61487	7.67044	7.75415	7.81222		1	14.3817	14.5283	13.7082	15.0711	17.6759	13.643	15.2228	16.3049	16.4313		1	9.9915	9.95335	9.81727	10.0187	9.91177	9.87495	10.0419	10.1435	10.1887
	5	25.3406	25.3456	25.6604	24.9919	25.6162	25.2364	24.733	25.1217	25.7733		5	16.7548	16.3111	17.3723	16.9212	16.7316	16.5829	16.4563	16.6124	16.5581		5	25.7128	26.0151	24.8609	20.194	28.1382	22.5739	27.1435	26.3377	26.5646		5	10.3322	10.0631	10.0361	10.25	9.86148	9.92486	10.266	10.3002	10.3024
	10	28.6056	29.1165	28.1175	28.998	28.7252	29.7899	28.7222	28.2689	28.6193		10	16.8043	16.7099	16.9735	17.1703	17.1941	16.8729	16.1395	16.5053	16.0664		10	26.2094	26.3809	25.6349	22.5927	28.7613	23.4927	28.4792	28.216	27.5735		10	10.9892	10.6964	10.8276	10.9897	10.4744	10.4687	11.3057	10.8377	10.9713
	100	29.7072	29.1604	29.739	29.2939	29.899	29.6515	29.3499	29.5994	29.5805		100	16.8621	16.9103	16.8716	16.9539	16.919	16.6595	17.6131	17.5302	17.8213		100	27.5178	26.8987	27.0824	23.3556	32.7412	24.6804	29.0492	28.972	27.4956		100	10.1497	10.166	9.96881	10.4229	10.4222	10.462	10.2695	10.1238	10.3311
		CV%											CV%											CV%											CV%
	Dox (ng/ml)	Week 1			Week 2			Week 4				Dox (ng/ml)	Week 1			Week 2			Week 4				Dox (ng/ml)	Week 1			Week 2			Week 4				Dox (ng/ml)	Week 1			Week 2			Week 4
	0	41.2	41.6	40.1	40.2	40.3	41.3	37.1	36.6	36.8		0	51.2	48.2	48.4	51.4	50.5	52.2	58	58.5	56.5		0	31.9	35.3	33.3	37	37.1	37.3	49.3535	49.7487	43.1833		0	44.9	45.9	45.6	49.7	49.3	50.7	60.2	64.2	65.3
	0.1	38.4	41	38.6	37.4	36.8	37.6	33.8	33.5	32.8		0.1	58.4	55.4	56	54.7	55.5	56.9	50.8	52.1	53.7		0.1	29.3	28.8	27.8	33.9	32.4	33.8	46.7742	45.8327	43.4847		0.1	53.7	52.4	52.8	52.6	53.5	54.4	69.8	70.6	72
	0.5	37.9	37	36.9	36.4	35	43.5	33.3	33.3	33		0.5	52.6	53.2	54.1	63.4	55.8	57.6	53.4	52.3	52.7		0.5	28	29.9	30.1	35.8	35.7	35	51.0373	50.0551	50.6755		0.5	67.4	68.4	72.6	66	66.8	67.4	71.9	72.6	73.2
	1	36.8	37.6	35.5	36.3	35.9	36.4	33.7	34.3	34.1		1	58.6	58.8	57.4	58.5	58.4	58.4	54.4	54.9	57.1		1	32.2	33.1	33.6	37.3	36.8	36.8	54.34	55.4229	47.7481		1	71.8	73.3	72.6	66.5	67	70.6	71.6	73.9	75.3
	5	46.3	45.9	46.8	49.8	51	49.4	44.4	43.7	43.2		5	67.9	65.7	67.1	65.3	65.2	64	62.6	64.4	61		5	53.3	53.3	56.1	54.9	55.2	57.9	60.3842	60.3328	64.8698		5	74.8	73.5	76.5	64.9	66.2	65.6	71.5	71.6	69.3
	10	51	50.7	50.5	54.4	53.4	54.7	46.6	46.9	46.6		10	68.6	68	68.5	64.5	64.8	65.7	68	67.8	67.5		10	52.3	52.4	51.5	53.5	53.8	59.3	62.1196	58.8626	59.3932		10	71.4	71.9	76.5	65.7	64.1	66	71.4	72.2	76.3
	100	51.9	51.4	52	54.3	53.6	53	48.8	48.8	49.3		100	65.7	65.9	65.7	65.3	66.6	67.3	65.9	64.9	67.7		100	46.9	49.4	52.1	54.2	53.3	55.7	51.5825	59.7677	58.0458		100	72.5	70.7	73	64.3	63	65.4	72.5	74.7	73.2

## Sheet: 3b
		293-3.5-GH											293-3.5-BH											MB231-1.3-GH											MB231-1.8-BH
		Relative MFI											Relative MFI											Relative MFI											Relative MFI
	Dox (ng/ml)	Week 1			Week 2			Week 4				Dox (ng/ml)	Week 1			Week 2			Week 4				Dox (ng/ml)	Week 1			Week 2			Week 4				Dox (ng/ml)	Week 1			Week 2			Week 4
	0	1.08554	1.03888	1	1.02901	1	1.01354	0.997183	1	0.990141		0	1	1.02236	0.980831	1	1.01593	0.905637	1	1.06205	1.01322		0	1	1.0444	0.93617	1.02058	1	0.997257	1.01259	1	0.989703		0	1.06573	1	1.07394	1	1	1.16322	1	1.05112	1.04908
	0.1	1.86936	1.72162	1.84448	1.69439	1.73888	1.81238	1.87324	1.87042	1.86197		0.1	2.7721	2.70926	2.71672	2.73774	2.72059	2.72395	2.22075	2.25229	2.23601		0.1	4.50624	3.85962	4.64797	4.69547	4.70096	4.61317	4.27689	4.23913	4.246		0.1	4.5716	4.61972	4.43545	4.382	4.30187	4.5939	4.95092	4.93354	5.22597
	0.5	3.81493	3.7916	3.7014	3.92105	3.88346	3.81015	3.30868	3.29587	3.23898		0.5	5.84984	5.73802	5.7721	5.35539	5.47672	5.12585	5.02848	5.07325	5.12614		0.5	13.2692	12.9103	11.8666	14.2167	13.642	13.9904	11.2426	11.167	11.151		0.5	9.23474	9.18897	8.82747	9.018	8.89086	9.66863	8.88753	9.39673	9.14008
	1	5.44634	5.52255	5.60342	5.55126	5.47389	5.56286	5.23099	5.17042	5.1338		1	8.33333	8.164	7.7114	8.58625	8.57298	7.77808	7.8413	7.87894	7.75992		1	18.9806	18.7734	17.9318	19.6392	19.9012	19.1866	18.0217	17.976	17.9611		1	9.67371	10.1467	9.78991	10.21	10.6627	7.98986	9.84765	10.0603	10.2791
	5	21.1897	20.7294	21.2457	20.3888	20.6132	20.4778	20.5873	21.3761	21.2606		5	10.8211	10.6954	10.6645	11.4902	11.4694	10.3397	11.412	10.7182	11.3795		5	24.666	24.8381	22.421	24.1824	24.0686	23.0439	26.1831	26.5046	26.849		5	10.3781	10.5694	10.1727	8.406	10.5339	10.7185	9.93252	9.9683	9.58487
	10	27.1275	27.4215	26.7449	27.6112	28.2708	27.4661	27.931	27.7254	27.4042		10	10.64	10.8882	10.6134	11.8824	11.6409	10.2828	11.7528	11.2106	11.7192		10	25.2923	25.0259	23.8755	24.144	24.1962	23.6639	26.2677	25.7643	25.9783		10	10.6339	10.6579	10.6153	11.626	10.8614	9.98225	10.4816	10.5317	10.7393
	100	29.689	29.493	30.0653	30.2302	29.9594	30.0271	30.4901	30.9676	30.9465		100	10.9957	11.0469	10.7178	11.7439	11.7292	10.6103	11.8525	11.7538	11.6612		100	25.1341	25.0361	25.6038	26.1399	25.5638	25.118	26.4554	26.1522	25.5423		100	9.94098	10.0885	10.1934	11.158	9.76401	9.34996	9.77914	9.83129	10.8466
		CV%											CV%											CV%											CV%
	Dox (ng/ml)	Week 1			Week 2			Week 4				Dox (ng/ml)	Week 1			Week 2			Week 4				Dox (ng/ml)	Week 1			Week 2			Week 4				Dox (ng/ml)	Week 1			Week 2			Week 4
	0	52.9	52.7	52.7	53.8	52.7	52.2	47.1	50.3	46.6		0	57.9	57.5	59.9	58	56.2	59.3	66.4	66.2	68.1		0	43.4	44.2	44	42.3	40.5	50.4	39.6	36.8	37.7		0	53.3	54.9	55.6	71.3	72.3	73.3	83.9	81.6	79
	0.1	47	46.8	48.7	50.5	48.5	58.6	47.7	48.9	47.3		0.1	67.9	68.5	67.4	72.5	83.7	72.8	81	81.1	86.2		0.1	34.5	43.6	50.6	44.6	45.3	52.4	43.9	49.2	48.1		0.1	72	73.2	69.5	95.4	96.6	92.8	97.3	107	109
	0.5	44.7	45.6	47.1	49.2	50.9	52.3	51.5	52.8	52.8		0.5	76.4	77	76.7	83.5	88.7	83.6	97.2	98.6	102		0.5	42.2	43	42	46.3	47.3	54	49.8	47.8	46.5		0.5	91.5	97.2	91.8	135	134	135	123	121	133
	1	44.9	43.9	44.2	54.7	55.4	63.8	53.2	53.3	53.1		1	83.1	75.7	84.1	89.8	88.7	93.4	109	109	105		1	45.1	45.8	44.8	55.8	54.8	61.7	55.5	53.4	56.9		1	99.9	103	94	132	134	137	138	129	132
	5	56.9	55	54.9	73.6	73.9	77.9	77.3	76.7	75.9		5	96	95.7	94.2	100	98.5	97.4	104	112	106		5	61	62	63.5	67.7	67.4	77.7	71.1	66.2	66.4		5	95.5	96.5	91.9	140	135	147	147	124	133
	10	62.6	62.3	63.8	83.2	81.4	81.3	79.4	80.7	79.8		10	93.9	93.7	94.9	101	101	100	109	110	114		10	69.5	63.7	63.8	68.1	67.1	72.8	65.3	66.4	68.4		10	102	100	101	138	140	140	135	127	127
	100	67.4	67.1	66.7	81	82.8	82.1	80.8	79.3	76.1		100	94.6	102	97.1	102	99.6	103	115	123	117		100	61.8	64.5	62.6	67.8	65	77	64.2	64.6	65.3		100	92.7	91.9	102	129	131	139	129	122	128

## Sheet: 3c
		MB231-1.1-BL			MB231-1.8-BH
	Relative MFI	CV%
	1				64.5	67.2	66
	1.05842	52.2	52.5	52.2
	1.221				64.6	68	62.8
	1.2941	52.2	51.6	52.3
	1.51962	53	51.6	51.4
	1.57465				63.1	63.9	62.7
	1.91222				66	66.4	64.3
	2.11177	51.8	50.5	50.9
	2.54756				68.6	66.2	71.2
	2.60824	52.2	53.3	52.4
	3.69179	56.3	55.4	55.9
	4.27604				79.4	73.8	76.8
	6.36325				88.2	90.7	89.2
	6.42704	64.6	63.1	63
	7.98278				108	103	105
	9.48631	75.2	75	76.3
	9.88202				128	125	127
	10.269				123	125	126
	10.4618	85.6	86.8	86
	10.9472				128	127	127
	11.4948	89.9	88	88.2
	11.6991				124	124	128
	11.9927	87	86.8	89.9
	12.2983	89.4	87.5	89.2

## Sheet: 3d
			293-3.1-BL			293-3.5-BH
		Relative MFI	CV%
		1				63.2	64.8	64.2
		1.11416				65.9	65.7	65.3
		1.23787				67.5	67.7	66.8
		1.47415				71.3	68.3	71.6
		1.49006	51.2	48.6	50.3
		1.58393	49.4	48.9	49.1
		1.62251	49.3	50.5	49
		1.86635				74.4	74.7	75.6
		1.91527	48.9	48.2	47
		2.30986				77.5	77.8	80.5
		2.45346	46	44.8	50
		2.81862	47.9	47.3	46.1
		4.15354				91.2	89.5	87
		4.3393	46.3	43.9	44.5
		6.06643				94.4	94.4	94.1
		7.42005	45.9	45.3	49.9
		9.14877				105	104	103
		10.1392				107	109	107
		10.4129				113	112	108
		10.5032				112	114	113
		10.5235	49.7	49.3	49.6
		25.4145	52.4	53.1	53.9
		26.7765	53.4	55	53.6
		27.5489	54.2	55.4	58

## Sheet: 3e
											BACH1-to-EGFP mRNA correlation
		BACH1 mRNA qRT-PCR											293-3.1-BL	293-3.5-BH
		Dox (ng/ml)	293-3.1-BL			293-3.5-BH					Dox (ng/ml)	BACH1 relative mRNA level	EGFP relative mRNA level	EGFP relative mRNA level
		0	0.986664	0.971862	1.04286	1.05124	1.04184	0.913052			0.1	1.92453	1.97025
		0.1	1.95002	2.00137	1.82221	1.61029	1.80034	1.97372			0.5	3.61988	3.62071
		0.5	3.8901	3.5854	3.38413	2.1908	2.45783	2.35808			1	4.49031	4.43353
		1	4.67747	4.578	4.21547	3.46204	4.01423	3.90698			2	6.01934	6.03863
		2	6.02285	5.97458	6.06058	4.20592	4.59838	4.73311			10	10.436	10.3446
		10	10.6622	10.1226	10.5233	6.15336	6.03163	6.66541			0	1.00205		0.995949
											0.1	1.79478		1.92251
											0.5	2.33557		2.45288
											1	3.79441		3.95834
											2	4.51247		5.05915
											10	6.28346		6.57386

## Sheet: 3f
		BACH1 mRNA level in mNF-GFP cells									BACH1 mRNA level in mNF-GFP cells
		Dox (ng/ml)	MB231-1.5-GL			MB231-1.3-GH					Dox (ng/ml)	293-3.2-GL			293-3.5-GH
		0	1.15123	1.03703	0.837621	1.01818	1.07361	0.9148			0	0.878101	0.933839	1.21951	1.03813	1.00331	0.960097
		10	1.13674	1.04153	1.02443	1.03549	1.30995	0.97476			10	0.98533	0.97894	0.869115	1.07471	1.05507	1.00111

## Sheet: 3g
		EGFP mRNA level in mNF-GFP cells									EGFP mRNA level in mNF-GFP cells
		Dox (ng/ml)	MB231-1.5-GL			MB231-1.3-GH					Dox (ng/ml)	293-3.2-GL			293-3.5-GH
		0	0.987881	0.993012	1.01939	1.01883	0.838759	1.17021			0	1.101	0.93309	0.973392	0.977396	0.984642	1.03909
		10	29.2092	28.3552	25.8227	21.537	18.7271	21.0381			10	13.2976	13.9593	14.7549	19.0287	16.8074	18.8158

## Sheet: 3h
			RKIP mRNA level in mNF-GFP cells									RKIP mRNA level in mNF-GFP cells
			Dox (ng/ml)	MB231-1.5-GL			MB231-1.3-GH					Dox (ng/ml)	293-3.2-GL			293-3.5-GH
			0	0.933762	1.11299	0.96222	0.9408	1.11205	0.955825			0	1.01015	0.993331	0.996598	1.01698	1.07139	0.917789
			10	0.898771	0.982894	0.898852	1.14131	1.0138	0.999693			10	0.792622	1.02262	1.13431	1.04742	0.996547	1.03431

## Sheet: 3i
			Immunofluorescence MFI									Immunofluorescence CV%
			Dox (ng/ml)	293-3.1-BL			293-3.5-BH					Dox (ng/ml)	293-3.1-BL			293-3.5-BH
			0	423	421	420	431	432	429			0	43.8	43.7	44.1	47.9	47.2	47.7
			0.1	714	713	718	668	662	672			0.1	35.4	35.8	35.6	42.5	44	43.2
			0.5	829	865	957	791	786	791			0.5	34.4	33.6	31.5	51.6	51.2	52.2
			1	1456	1400	1446	844	790	851			1	33	32.7	34.2	48.9	48.4	48.7
			2	1995	1945	1944	894	873	883			2	35.8	36.6	35.2	53.3	52.5	52.9
			10	2510	2451	2398	949	897	964			10	36.2	37.9	35	52.5	53.2	53.8
