# Supplementary material for: Nonmonotone invasion landscape by noise-aware control of metastasis activator levels
Source: Nat Chem Biol. 2023 May 25;19(7):887–99. doi: 10.1038/s41589-023-01344-z (PMC10299915; doi:10.1038/s41589-023-01344-z)
Supplement: Source Data Extended Data Fig. 4 — Statistical source data. [file 41589_2023_1344_MOESM15_ESM.xlsx]

## Sheet: 4a
			Dox (ng/ml)	293-3-LP			293-3.2-GL			293-3.1-BL			293-3.5-BH
			0	416	416	415	418	420	421	423	421	420	431	432	429
			10	417	460	381	437	434	433	2510	2451	2398	949	897	964

## Sheet: 4b
				293-3.1-BL			293-3.5-BH			MB231-1.1-BL			MB231-1.8-BH
		Dox (ng/ml)	EGFP MFI	BACH1 Immunofluorescence MFI
		0	1275.67	423	421	420
		0.1	2485.33	714	713	718
		0.5	5007.33	829	865	957
		1	10270.7	1456	1400	1446
		2	17035	1995	1945	1944
		10	21530.3	2510	2451	2398
		0	996				508	513	494
		0.1	2198				614	617	605
		0.5	5039				710	679	714
		1	7628				807	776	817
		2	10059				894	873	883
		10	11520				886	876	885
		0	1250							600	673	538
		0.1	3080.33							692	743	767
		0.5	7590.33							903	919	905
		1	11203.3							1108	986	947
		2	12355.3							1143	1032	1035
		10	14163.3							1266	1349	1123
		0	1181										627	490	509
		0.1	3008.67										629	624	628
		0.5	7515										808	804	754
		1	9427.67										873	862	877
		2	11670.7										900	923	924
		10	12928.7										963	951	979

## Sheet: 4d
			Fold change of EGFP fluorescence
		Hemin (uM)	HEK293-3.1-BL Dox-0			HEK293-3.1-BL Dox-10			HEK293-3.5-BH Dox-0			HEK293-3.5-BH Dox-10
		0	0.968015	1.02352	1.00847	1.00773	0.983681	1.00859	1.01624	0.988399	0.99536	0.992741	1.01252	0.994742
		10	0.790216	0.803387	0.777046	0.483875	0.47373	0.490265	0.907657	0.899304	0.921578	0.493075	0.494605	0.492486
		50	0.723424	0.70461	0.712135	0.25191	0.254112	0.258904	0.911833	0.902088	0.920186	0.364068	0.365245	0.369836
			Fold change of EGFP fluorescence
		Hemin (uM)	HEK293-3.2-GL Dox-0			HEK293-3.2-GL Dox-10			HEK293-3.5-GH Dox-0			HEK293-3.5-GH Dox-10
		0	0.997442	1.00128	1.00128	0.993106	1.01017	0.996725	0.992679	1.00366	1.00366	1.00136	1.00405	0.994589
		10	0.991049	1	0.971867	1.0232	1.00127	0.993934	0.999268	0.999268	0.992679	0.98373	1.00179	0.996094
		50	0.965473	0.985934	0.950128	1.05412	1.04646	1.06042	0.997072	1.00366	1.00146	0.980827	0.991686	0.993944

## Sheet: 4e
			Fold change of EGFP fluorescence
		Hemin (uM)	HEK293-3.5-BpG Dox-0			HEK293-3.5-BpG Dox-10
		0	1.02977	0.990368	0.97986	1.0017	1.00301	0.995294
		10	0.914186	0.911559	0.911559	1.01164	0.992025	1.02105
		50	0.885289	0.889229	0.882662	0.975422	0.973199	0.949928

## Sheet: 4f
			Fold change of EGFP fluorescence
		Hemin (uM)	MB231-1.1-BL Dox-0			MB231-1.1-BL Dox-10			MB231-1.8-BH Dox-0			MB231-1.8-BH Dox-10
		0	1.01809	1.02513	0.956784	0.994892	1.00132	1.00379	0.996377	1.00483	0.998792	1.00829	1.0033	0.988405
		10	0.714573	0.786935	0.742714	0.348465	0.348465	0.351908	0.660628	0.649758	0.658213	0.326109	0.318091	0.318524
		20	0.732663	0.460302	0.505528	0.229957	0.225079	0.225997	0.601449	0.611111	0.613527	0.224414	0.221759	0.220187
		30	0.457286	0.456281	0.459296	0.194491	0.192597	0.195581	0.582126	0.585749	0.582126	0.201224	0.189522	0.194073
		50	0.470352	0.464322	0.465327	0.192253	0.187489	0.191449	0.568841	0.571256	0.572464	0.180744	0.176031	0.184483
		80	0.472362	0.472362	0.471357	0.174347	0.178709	0.175782	0.571256	0.580918	0.584541	0.174568	0.175001	0.170613
			Fold change of EGFP fluorescence
		Hemin (uM)	MB231-1.5-GL Dox-0			MB231-1.5-GL Dox-10			MB231-1.3-GH Dox-0			MB231-1.3-GH Dox-10
		0	1.01639	1.01166	0.971951	0.989324	0.992077	1.0186	0.997879	1.01273	0.989396	0.982314	1.01532	1.00237
		10	1.05137	1.02868	1.02963	1.01934	1.01964	1.03005	0.973489	0.985154	0.946978	1.00842	1.00241	0.975798
		20	1.00693	0.982351	0.99086	1.01241	1.0112	0.999655	0.970308	0.972428	0.943796	1.00525	1.00195	1.00745
		30	1.01733	1.0249	0.992751	0.980325	0.992935	0.999151	0.969247	0.950159	1.00636	1.03025	1.03986	1.01235
		50	0.986133	0.995588	0.998424	0.988081	0.984173	0.942199	0.961824	0.970308	0.957582	0.969366	0.959169	0.918761
		80	0.927513	0.942641	0.93035	0.981036	0.986097	0.973635	0.887593	0.876988	0.884411	0.977321	0.976728	0.945037

## Sheet: 4g
			Invasion changes upon hemin-induced BACH1 degradation
		Hemin (uM)	MB231-1.1-BL			MB231-1.8-BH			MB231-1.5-GL			MB231-1.3-GH
		0	27.58	23.95	25.99	27.68	23.85	22.69	22.4	19.21	21.75	23.82	22.96	23.57
		50	10.87	11.98	8.26	7.13	8.41	8.95	11.5	9.55	11.69	9.94	7.61	8.78
