# Supplementary material for: Nonmonotone invasion landscape by noise-aware control of metastasis activator levels
Source: Nat Chem Biol. 2023 May 25;19(7):887–99. doi: 10.1038/s41589-023-01344-z (PMC10299915; doi:10.1038/s41589-023-01344-z)
Supplement: Source Data Extended Data Fig. 5 — Statistical source data. [file 41589_2023_1344_MOESM16_ESM.xlsx]

## Sheet: 5a
		Relative Invasion
		Dox (ng/ml)	MB231-1.1-BL			MB231-1.8-BH
		0	1.07	0.99	0.94	1.04	0.87	1.09
		0.1	1.2	1.17	1.29	1.05	1.16	0.93
		0.3	1.39	1.21	1.39	0.95	1.13	1.14
		0.35	1.18	1.03	0.97	0.91	0.87	0.72
		0.5	0.54	0.44	0.61	0.68	0.81	0.68
		0.6	0.63	0.68	0.7	0.79	0.84	0.77
		1	0.64	0.83	0.88	0.99	0.75	0.93
		2	0.92	1.15	1.22	1.48	1.1	1.09
		10	1.48	1.43	1.52	1.62	2.06	1.75

## Sheet: 5b
			Relative Invasion
			Dox (ng/ml)	MB231-1.5-GL			MB231-1.3-GH
			0	0.71	1.22	1.07	0.9	1.16	0.94
			0.1	1.34	1.22	0.52	1.17	1.13	0.82
			0.3	1.27	1.47	0.93	0.64	0.92	1.43
			0.35	1.3	0.88	1.51	0.97	1.35	0.82
			0.5	1.24	0.85	1.35	0.98	0.97	1.07
			0.6	1	1.02	1.49	0.81	0.7	1.3
			1	1.4	0.61	0.88	1.12	1.29	0.95
			2	0.7	1.2	0.58	1.01	1.05	1.45
			10	0.84	1.11	0.8	0.93	1.02	1.39

## Sheet: 5d
	MB231-1-PF-BACH1
	MFI
	Dox (ng/ml)	R1	R2	R3	Mean
	0	197	197	196	196.667
	50	297	288	273	286
	100	687	656	704	682.333
	150	1838	1764	1776	1792.67
	200	2556	2558	2541	2551.67
	250	4098	3984	4069	4050.33
	300	5340	5386	5331	5352.33
	400	7247	7041	7055	7114.33
	500	8829	9010	8817	8885.33
	800	12997	13104	13089	13063.3
	1000	15486	15355	15033	15291.3
	2000	19783	19282	19308	19457.7

## Sheet: 5e
				MB231-1.1-BL			MB231-1-PF-BACH1
		Cell-Dox	Relative BACH1 expression	CV%
		PFB-0	1				70.4	70.4	72.1
		PFB-50	1.45424				487	504	404
		PFB-100	3.46949				485	473	474
		BL-0	4.37627	52.2	52.5	52.2
		BL-0.01	5.79153	52.2	51.6	52.3
		BL-0.02	7.14576	53	51.6	51.4
		PFB-150	9.11525				346	352	353
		BL-0.05	10.7017	51.8	50.5	50.9
		PFB-200	12.9746				300	302	303
		BL-0.1	13.6831	52.2	53.3	52.4
		BL-0.2	20.1898	56.3	55.4	55.9
		PFB-250	20.5949				241	245	242
		PFB-300	27.2153				210	209	213
		PFB-400	36.1746				180	185	184
		BL-0.5	36.6153	64.6	63.1	63
		PFB-500	45.1797				165	163	165
		BL-1	54.9864	75.2	75	76.3
		BL-2	60.8441	85.6	86.8	86
		PFB-800	66.4237				128	127	129
		BL-5	67.0475	89.9	88	88.2
		BL-10	70.0373	87	86.8	89.9
		BL-100	71.8729	89.4	87.5	89.2
		PFB-1000	77.7525				113	114	116
		PFB-2000	98.9373				95.2	97.9	98.3

## Sheet: 5g
													Mean Ratio
	Dox (ng/ml)	Low Peak ratio			Mid range ratio			High Peak ratio				Dox (ng/ml)	Low Peak ratio	Mid range ratio	High Peak ratio	predicted Invasion	Assumed Invasion Ability
	100	0.798	0.796	0.792	0.123	0.125	0.123	0.011	0.0102	0.0105		100	0.795333	0.123667	0.0105667	0.182	Low Peak	0.2
	200	0.733	0.734	0.732	0.133	0.133	0.13	0.0657	0.0653	0.0643		200	0.733	0.132	0.0651	0.2249	Mid	0.1
	400	0.562	0.568	0.567	0.25	0.245	0.242	0.139	0.137	0.139		400	0.565667	0.245667	0.138333	0.276033	High Peak	1
	800	0.402	0.41	0.404	0.224	0.225	0.22	0.347	0.347	0.342		800	0.405333	0.223	0.345333	0.4487

## Sheet: 5h
			MB231-1.1-BL			MB231-1-PF-BACH1			MB231-1-PFB Predicted Invasion
		BACH1 expression	Invasiveness%
		682.333				18.29	21.07	22.04	18.2
		2551.67				24.83	26.04	24.13	22.49
		7114.33				25.57	27.7	21.52	27.6033
		13063.3				47.12	45.63	46.94	44.87
		860.667	27.55	25.66	24.27
		2691	30.92	30.29	33.33
		7201	13.97	11.42	15.74
		13774	38.35	36.83	39.37
