# Supplementary material for: Nonmonotone invasion landscape by noise-aware control of metastasis activator levels
Source: Nat Chem Biol. 2023 May 25;19(7):887–99. doi: 10.1038/s41589-023-01344-z (PMC10299915; doi:10.1038/s41589-023-01344-z)
Supplement: Source Data Extended Data Fig. 6 — Statistical source data. [file 41589_2023_1344_MOESM17_ESM.xlsx]

## Sheet: 6b
		Experimental data for modeling simulation
			MFI change of EGFP fluorescence
		Hemin (uM)	MB231-1.1-BL Dox-0			MB231-1.1-BL Dox-10			MB231-1.8-BH Dox-0			MB231-1.8-BH Dox-10
		0	1013	1020	952	17336	17448	17491	825	832	827	18610	18518	18243
		10	711	783	739	6072	6072	6132	547	538	545	6019	5871	5879
		20	729	458	503	4007	3922	3938	498	506	508	4142	4093	4064
		30	455	454	457	3389	3356	3408	482	485	482	3714	3498	3582
		50	468	462	463	3350	3267	3336	471	473	474	3336	3249	3405
		80	470	470	469	3038	3114	3063	473	481	484	3222	3230	3149

## Sheet: 6c
	MB231-1.1-BL
		Dox-0.3 ctrl			Dox-0.5 ctrl			Dox-0.5 H-0.5			Dox-0.5 H-1.2			Dox-0.5 H-2			Dox-10 ctrl			Dox-10 H-2.5			Dox-10 H-3.2			Dox-10 H-4
	MFI	6071	5712	5106	7678	7690	7696	7064	7108	7176	5732	5669	5767	5037	5031	4964	14885	15000	14932	8557	8099	8212	7613	7544	7895	7159	7230	7206

## Sheet: 6d
	MB231-1.8-BH
		Dox-0.3 ctrl			Dox-0.5 ctrl			Dox-0.5 H-0.5			Dox-0.5 H-1.2			Dox-0.5 H-2			Dox-10 ctrl			Dox-10 H-2.5			Dox-10 H-3.2			Dox-10 H-4
	MFI	6523	5817	5658	7753	7561	7609	6497	6618	6474	5596	5611	5717	5344	5489	5452	16348	16310	16416	9501	9315	9286	7518	7542	7781	6325	6467	6046

## Sheet: 6e
		MB231-1.1-BL			MB231-1.8-BH						MB231-1.5-GL			MB231-1.3-GH
	First time	27.55	25.66	24.27	27.8	23.33	29.09			First time	14.48	24.62	21.66	22.08	28.62	23.13
	Second time	27.58	23.95	25.99	27.68	23.85	22.69			Second time	22.4	19.21	21.75	23.82	22.96	23.57
	First time	35.93	31.15	35.86	25.29	30.24	30.41
	Second time	33.67	36.35	30.27	39.09	21.47	27.32
	First time	13.97	11.42	15.74	18.3	21.59	18.1
	Second time	9.1	16.5	11.33	22.86	15.24	13.8
	First time	38.35	36.83	39.37	43.35	55.02	46.87
	Second time	41.06	37.87	48.23	64.12	57.99	44.16
