# Supplementary material for: Nonmonotone invasion landscape by noise-aware control of metastasis activator levels
Source: Nat Chem Biol. 2023 May 25;19(7):887–99. doi: 10.1038/s41589-023-01344-z (PMC10299915; doi:10.1038/s41589-023-01344-z)
Supplement: Source Data Extended Data Fig. 7 — Statistical source data. [file 41589_2023_1344_MOESM18_ESM.xlsx]

## Sheet: 7a
		MB231-1.1-BL
		Relative Cell proliferation
		Time (h)	Dox-0			Dox-0.1			Dox-0.5			Dox-1			Dox-10
		0	0.933953	1.01988	1.04617	0.983782	0.960722	1.02094	0.965459	1.02201	0.992411	0.972619	1.01782	0.982387	1.01764	1.00435	0.997882
		24	1.39009	1.07173	1.22529	1.23866	0.946952	1.0281	1.14689	1.01889	1.17311	1.32106	1.04437	1.08362	1.22977	1.12427	1.2073
		48	2.45619	2.39097	2.69226	2.14337	2.48351	2.6197	2.13331	2.61247	2.34166	2.25929	1.96887	2.298	2.21042	2.15163	2.00442
		72	3.20609	2.60116	2.71591	2.57527	2.54483	2.5669	2.51321	2.44047	2.57938	2.30013	2.39681	2.58173	2.43529	2.38234	2.31335
		MB231-1.8-BH
		Relative Cell proliferation
		Time (h)	Dox-0			Dox-0.1			Dox-0.5			Dox-1			Dox-10
		0	0.936293	1.102	0.961704	0.806959	1.06413	1.07044	0.983399	0.975575	0.992951	1.02352	0.96843	0.955397	1.01245	0.937078	0.975287
		24	1.25248	1.29535	1.37891	1.08675	1.12757	1.51882	1.2042	1.19632	1.22445	1.13406	1.18009	1.23743	1.15398	1.08784	1.16233
		48	2.68724	2.4695	2.47955	1.85639	2.63862	2.63168	2.14415	2.52074	2.19684	2.09365	2.11471	2.17386	2.03992	2.05758	2.12827
		72	2.7367	2.70849	2.9161	2.59523	2.56275	2.68572	2.62058	2.35522	2.42902	2.64652	2.21461	2.32483	2.33237	2.28765	2.35514

## Sheet: 7b
			MB231-1.5-GL															MB231-1.3-GH
			Relative Cell proliferation															Relative Cell proliferation
		Time (h)	GL Dox-0			GL Dox-0.1			GL Dox-0.5			GL Dox-1			GL Dox-10			GH Dox-0			GH Dox-0.1			GH Dox-0.5			GH Dox-1			GH Dox-10
		0	0.930636	0.9097	1.15966	0.875801	1.13589	1.17718	1.04133	1.12409	1.03689	0.891058	1.10425	1.10283	0.945383	1.02159	1.01041	0.955259	1.01265	1.03209	1.05173	0.993695	1.07759	1.02056	1.01769	0.983652	0.979659	1.11816	1.05952	1.0504	1.00531	1.05811
		24	1.10374	1.32089	1.17878	1.25171	1.18606	1.16873	1.03896	1.37147	1.27065	1.19797	1.26136	1.13243	1.17379	1.25725	1.23209	1.35511	1.17652	1.18463	1.30268	1.30699	1.14413	1.33478	1.08589	1.33426	1.34466	1.15526	1.18108	1.17817	1.2006	1.29578
		48	2.66975	2.39565	2.67987	2.60392	2.53408	2.96938	2.69404	2.74949	2.68919	2.62471	2.71075	2.53131	2.85348	2.54704	2.23402	2.52646	2.55885	2.7234	2.92264	2.4043	2.77168	2.41378	2.51739	2.88292	2.62834	2.69126	2.80132	2.68013	2.60205	2.84267
		72	2.79551	2.85093	2.9645	2.65843	2.8573	3.07581	2.69036	2.85996	2.9543	2.65846	2.7745	3.02534	2.83262	2.83451	3.03627	2.87816	2.78289	2.78499	2.75652	2.73744	2.96451	3.04384	2.89671	2.66904	2.89288	2.86299	3.02501	2.9687	2.87739	2.74817

## Sheet: 7c
			Cell Doubling time
			Dox (ng/ml)	MB231-1.1-BL	MB231-1.8-BH	MB231-1.5-GL	MB231-1.3-GH
			Dox-0	36.1041	35.6107	35.0787	34.7795
			Dox-0.1	37.2367	37.5981	35.6561	34.9157
			Dox-0.5	38.3997	39.4439	35.6976	35.0206
			Dox-1	42.3131	43.0632	35.7043	35.218
			Dox-10	44.6093	44.0404	35.3332	34.6907

## Sheet: 7d
		293-3.1-BL
		Relative Cell proliferation
		Time (h)	Dox-0			Dox-0.1			Dox-0.5			Dox-1			Dox-10
		0	0.914072	1.09195	0.993979	0.951056	1.11341	0.985772	0.928735	1.14246	0.958541	0.979454	0.983128	1.02739	0.944874	1.0265	1.04593
		24	2.00688	1.94761	1.95341	1.88395	1.92684	2.01471	1.90973	1.9076	1.89761	1.64539	1.98772	1.79727	1.92886	1.47229	1.87701
		48	2.94911	3.01219	2.71911	2.74575	2.7643	2.91477	2.687	2.72093	2.7085	2.60352	2.58532	2.70781	2.53972	2.61145	2.57426
		72	2.92222	2.81886	2.85262	2.79452	2.99152	2.87216	2.69655	2.89815	2.98874	2.77896	2.80846	2.69737	2.63618	2.73477	2.67313
		293-3.5-BH
		Relative Cell proliferation
		Time (h)	Dox-0			Dox-0.1			Dox-0.5			Dox-1			Dox-10
		0	0.838271	1.0658	1.09593	0.940348	0.991077	1.05774	1.00909	0.944761	1.04283	0.962595	0.956395	1.04068	1.01124	1.03309	1.00337
		24	2.11375	2.10872	2.08337	2.01204	2.14591	2.04566	2.05219	1.95179	2.14183	1.91069	1.94778	2.0682	1.78775	2.03395	1.88647
		48	2.78033	2.74266	2.99062	2.83507	2.56936	2.87158	2.68311	2.57556	2.78701	2.58526	2.5342	2.66345	2.51327	2.46797	2.57862
		72	2.99649	2.96476	2.89966	2.91016	2.95725	2.90342	2.99904	2.97916	2.97865	2.92384	2.88901	3.00367	2.92063	2.90302	2.96432

## Sheet: 7e
			293-3.2-GL															293-3.5-GH
			Relative Cell proliferation															Relative Cell proliferation
		Time (h)	GL Dox-0			GL Dox-0.1			GL Dox-0.5			GL Dox-1			GL Dox-10			GH Dox-0			GH Dox-0.1			GH Dox-0.5			GH Dox-1			GH Dox-10
		0	1.14605	0.887174	0.966777	1.14791	0.951942	0.907782	1.07853	0.969217	1.02283	0.969334	0.913592	1.10015	1.03154	1.01218	1.01233	1.0405	1.00244	0.957064	1.03351	0.873111	1.07227	0.957101	0.994599	1.01798	1.07064	0.936846	1.06599	1.02738	1.03395	1.02292
		24	2.16407	2.20463	1.9511	2.1499	2.16713	2.11929	2.36407	2.03299	1.91651	2.2252	2.02923	2.06479	2.11604	1.97361	2.22272	2.08706	1.97732	2.10713	2.07978	2.12965	2.04239	2.00166	2.07175	2.15905	2.04065	1.92778	2.14942	2.13511	2.02756	2.05555
		48	2.92319	2.87461	2.90041	2.79458	2.79036	2.94879	2.90529	2.82848	2.93051	2.69429	2.98493	2.87264	2.81906	2.90068	2.89456	2.80499	2.90232	2.93514	2.74215	2.99122	2.92733	2.67503	2.93737	2.91284	2.81253	2.86427	2.98802	2.83847	2.97312	2.95602
		72	3.06496	2.96665	2.93725	2.92237	3.09533	2.91649	2.97199	2.95247	2.84556	3.02665	3.03641	2.85067	3.02138	2.88081	2.98497	2.99824	2.96275	2.93198	3.11077	3.06265	3.05811	2.90169	2.95093	3.00943	2.96974	3.0596	3.01727	3.11802	3.02697	3.08305

## Sheet: 7f
			Cell Doubling time
			Dox (ng/ml)	293-3.1-BL	293-3.5-BH	293-3.2-GL	293-3.5-GH
			Dox-0	31.3152	31.8977	31.255	31.4449
			Dox-0.1	32.7483	32.671	31.9032	31.1747
			Dox-0.5	33.7636	33.6878	32.0734	31.5492
			Dox-1	34.2586	34.4117	31.5906	32.1006
			Dox-10	35.389	36.6234	32.1056	31.8458
