# Supplementary material for: Nonmonotone invasion landscape by noise-aware control of metastasis activator levels
Source: Nat Chem Biol. 2023 May 25;19(7):887–99. doi: 10.1038/s41589-023-01344-z (PMC10299915; doi:10.1038/s41589-023-01344-z)
Supplement: Source Data Extended Data Fig. 8 — Statistical source data. [file 41589_2023_1344_MOESM19_ESM.xlsx]

## Sheet: 8b
	MFI
	Dox (ng/ml)	Seeded Cells			Invading Cells
	0	1151	1138	1148	2402	2359	2358
	0.1	4202	4068	3972	4769	4699	4857
	0.3	6497	6584	6595	6391	5704	5545
	0.35	6330	6964	6765	5540	5586	5679
	0.5	7249	7296	7050	7112	7029	6863
	0.6	8813	8677	8694	12055	12221	11943
	1	13233	13105	13209	21797	22059	22148
	2	27096	26581	26965	33611	34477	34538
	10	24298	25338	25546	43502	44705	44731
	CV%
	Dox (ng/ml)	Seeded Cells			Invading Cells
	0	73	75	72.5	65.9	60.9	69.1
	0.1	67.9	70	73.5	68.1	72.4	71.1
	0.3	70.5	69.5	70.4	74.9	68.7	65.4
	0.35	90.1	83.2	83.8	70.7	66.3	70.2
	0.5	75.1	79.6	81.1	103	101	111
	0.6	102	94.1	93.5	120	123	117
	1	93.7	93.3	92.8	44.4	46.2	48.5
	2	92.9	90.5	89.4	71.4	72.4	70
	10	103	103	103	75.9	76.1	76.4

## Sheet: 8d
		MFI
		Dox (ng/ml)	Seeded Cells			Invading Cells
		0.1	1174	1178	1179	1061	1097	1170
		0.5	2763	2590	2548	2812	2843	2621
		10	19972	20851	19878	19267	19722	19816
		CV%
		Dox (ng/ml)	Seeded Cells			Invading Cells
		0.1	53.5	49.9	55.2	59	47.5	42.9
		0.5	39.7	47	45.3	43.5	40.4	43.2
		10	44.4	42.9	45.4	47.3	46.1	45.9

## Sheet: 8e
	MFI
	Dox (ng/ml)	Seeded Cells			Invading Cells
	0	1.156	1.136	1.147	1.155	1.16	1.118
	0.5	6.276	6.714	6.898	6.681	6.738	6.945
	1	11.062	11.012	11.083	10.789	11.266	10.942
	10	12.512	12.324	12.596	11.93	12.427	12.538
	CV%
	Dox (ng/ml)	Seeded Cells			Invading Cells
	0	51.9	52.3	53.4	53.2	55.8	53.5
	0.5	69.1	67.3	65	68.6	67.5	66.9
	1	84.1	85	83.3	85.1	82.9	81.9
	10	84.8	84.1	84.2	84.8	85.4	86

## Sheet: 8f
		MFI
		Dox (ng/ml)	Seeded Cells			Invading Cells
		0	1.025	1.031	0.98	0.966	0.967	0.986
		0.5	7.481	6.623	6.96	6.687	7.005	6.944
		1	9.691	9.002	9.741	9.767	10.023	10.083
		10	25.918	24.704	26.611	26.625	25.61	25.251
		CV%
		Dox (ng/ml)	Seeded Cells			Invading Cells
		0	41.2	42.1	45	45.1	45.7	44.3
		0.5	39.9	49.2	44.9	47.7	44.1	45.7
		1	55	50.2	53.4	52.5	49.7	50.9
		10	66.4	70.8	63.4	61.2	65	66.1
