# Supplementary material for: Nonmonotone invasion landscape by noise-aware control of metastasis activator levels
Source: Nat Chem Biol. 2023 May 25;19(7):887–99. doi: 10.1038/s41589-023-01344-z (PMC10299915; doi:10.1038/s41589-023-01344-z)
Supplement: Source Data Extended Data Fig. 10 — Statistical source data. [file 41589_2023_1344_MOESM20_ESM.xlsx]

## Sheet: 8a
	TOP 20 cell motility related biological processes positively correlated with BACH1					TOP 20 cell motility related biological processes negatively correlated with RKIP
	GO biological process	fold Enrichment				GO biological process	fold Enrichment
	chemokine-mediated signaling pathway (GO:0070098)	1.74				cellular response to chemokine (GO:1990869)	1.7
	cellular response to chemokine (GO:1990869)	1.7				response to chemokine (GO:1990868)	1.7
	response to chemokine (GO:1990868)	1.7				cell-cell adhesion via plasma-membrane adhesion molecules (GO:0098742)	1.53
	mononuclear cell migration (GO:0071674)	1.65				cell-cell adhesion (GO:0098609)	1.5
	collagen fibril organization (GO:0030199)	1.61				regulation of leukocyte cell-cell adhesion (GO:1903037)	1.5
	cell chemotaxis (GO:0060326)	1.54				positive regulation of cell-cell adhesion (GO:0022409)	1.49
	myeloid leukocyte migration (GO:0097529)	1.54				positive regulation of leukocyte cell-cell adhesion (GO:1903039)	1.48
	positive regulation of chemotaxis (GO:0050921)	1.53				regulation of cell-cell adhesion (GO:0022407)	1.47
	cell-cell adhesion via plasma-membrane adhesion molecules (GO:0098742)	1.52				regulation of cell junction assembly (GO:1901888)	1.47
	cell-cell adhesion (GO:0098609)	1.5				regulation of cell adhesion (GO:0030155)	1.45
	positive regulation of cell-cell adhesion (GO:0022409)	1.48				positive regulation of cell adhesion (GO:0045785)	1.45
	positive regulation of leukocyte cell-cell adhesion (GO:1903039)	1.48				cell adhesion (GO:0007155)	1.44
	positive regulation of ERK1 and ERK2 cascade (GO:0070374)	1.47				cell chemotaxis (GO:0060326)	1.44
	regulation of leukocyte migration (GO:0002685)	1.47				biological adhesion (GO:0022610)	1.44
	regulation of chemotaxis (GO:0050920)	1.46				inflammatory response (GO:0006954)	1.43
	regulation of cell-substrate adhesion (GO:0010810)	1.46				extracellular matrix organization (GO:0030198)	1.42
	positive regulation of cell adhesion (GO:0045785)	1.46				external encapsulating structure organization (GO:0045229)	1.42
	regulation of leukocyte cell-cell adhesion (GO:1903037)	1.46				extracellular structure organization (GO:0043062)	1.42
	regulation of cell junction assembly (GO:1901888)	1.45				regulation of chemotaxis (GO:0050920)	1.41
	cell adhesion (GO:0007155)	1.45				adenylate cyclase-modulating G protein-coupled receptor signaling pathway (GO:0007188)	1.41

## Sheet: 8b
		TOP 10 genes positively correlated with BACH1
	Gene	LIMS1	BICC1	LUZP1	KIAA0754	QKI	NECTIN3	ROR1	DDR2	CTTNBP2NL
	Spearman's Corr. Coeff.	0.690809	0.669254	0.664163	0.656055	0.654586	0.648591	0.646585	0.643879	0.639411
		TOP 10 genes negatively correlated with RKIP
	Gene	OSMR	LIMS1	DDR2	SETX	BACH1	BICC1	SEC23A	FKBP14	SAMHD1
	Spearman's Corr. Coeff.	-0.527428	-0.51857	-0.5028	-0.50108	-0.49307	-0.4879	-0.48788	-0.4784	-0.47588

## Sheet: 8c
						mRNA expression z-scores relative to diploid samples
					RKIP (PEBP1) mRNA expression z-scores relative to diploid samples	BACH1 lower expression group	BACH1 higher expression group	BACH1 pooled
					1.1486	-1.8424		-1.8424
					3.8546	-1.7597		-1.7597
					0.9522	-1.6873		-1.6873
					0.6939	-1.6834		-1.6834
					-0.5607	-1.6676		-1.6676
					2.2067	-1.6547		-1.6547
					1.1148	-1.6492		-1.6492
					0.0383	-1.6307		-1.6307
					-1.2386	-1.6029		-1.6029
					3.3006	-1.5929		-1.5929
					-0.1632	-1.5801		-1.5801
					2.3155	-1.5699		-1.5699
					2.1501	-1.5426		-1.5426
					1.9341	-1.536		-1.536
					1.7707	-1.5272		-1.5272
					5.8716	-1.5238		-1.5238
					0.0251	-1.5212		-1.5212
					1.9979	-1.5108		-1.5108
					0.5132	-1.5042		-1.5042
					3.3022	-1.5026		-1.5026
					-0.358	-1.5006		-1.5006
					1.5034	-1.4967		-1.4967
					-0.6818	-1.4906		-1.4906
					3.8742	-1.4866		-1.4866
					1.43	-1.4852		-1.4852
					0.2551	-1.4744		-1.4744
					1.8406	-1.4722		-1.4722
					0.3001	-1.4713		-1.4713
					0.6661	-1.4692		-1.4692
					3.6405	-1.466		-1.466
					0.4488	-1.4598		-1.4598
					2.2655	-1.4572		-1.4572
					1.9392	-1.4516		-1.4516
					1.935	-1.4449		-1.4449
					2.172	-1.4425		-1.4425
					2.6171	-1.4335		-1.4335
					0.3763	-1.4313		-1.4313
					0.7013	-1.4294		-1.4294
					0.2591	-1.4282		-1.4282
					2.021	-1.4226		-1.4226
					0.2097	-1.4132		-1.4132
					1.306	-1.4129		-1.4129
					-0.2978	-1.4097		-1.4097
					-0.5681	-1.4039		-1.4039
					4.2301	-1.4008		-1.4008
					0.1172	-1.3957		-1.3957
					0.596	-1.3952		-1.3952
					2.7239	-1.3874		-1.3874
					0.8093	-1.3815		-1.3815
					1.1929	-1.373		-1.373
					1.0421	-1.3729		-1.3729
					0.7476	-1.3643		-1.3643
					1.7358	-1.3641		-1.3641
					1.9713	-1.3634		-1.3634
					2.6209	-1.3566		-1.3566
					0.1475	-1.355		-1.355
					-0.5739	-1.3547		-1.3547
					0.4101	-1.3542		-1.3542
					-0.2929	-1.3478		-1.3478
					2.8142	-1.3466		-1.3466
					1.0212	-1.333		-1.333
					0.8864	-1.3251		-1.3251
					0.5046	-1.3157		-1.3157
					0.8664	-1.3059		-1.3059
					-0.3723	-1.3057		-1.3057
					-0.5014	-1.3055		-1.3055
					0.0923	-1.302		-1.302
					0.5061	-1.2996		-1.2996
					-0.2455	-1.2906		-1.2906
					-0.6186	-1.2842		-1.2842
					2.195	-1.2842		-1.2842
					-0.6148	-1.2757		-1.2757
					-0.7425	-1.2713		-1.2713
					0.6452	-1.2625		-1.2625
					2.1602	-1.2539		-1.2539
					1.2777	-1.2422		-1.2422
					0.2	-1.2394		-1.2394
					-0.1618	-1.2278		-1.2278
					1.475	-1.2254		-1.2254
					0.5697	-1.2246		-1.2246
					0.4428	-1.2213		-1.2213
					4.7888	-1.2189		-1.2189
					0.8926	-1.2184		-1.2184
					0.3521	-1.2184		-1.2184
					0.3587	-1.2128		-1.2128
					0.3081	-1.2098		-1.2098
					3.8788	-1.2093		-1.2093
					0.7487	-1.201		-1.201
					1.458	-1.2003		-1.2003
					1.1441	-1.1993		-1.1993
					-0.2071	-1.1973		-1.1973
					1.3124	-1.1902		-1.1902
					0.7325	-1.1848		-1.1848
					0.9554	-1.1735		-1.1735
					0.3143	-1.1692		-1.1692
					0.6768	-1.1621		-1.1621
					-0.1711	-1.161		-1.161
					0.6755	-1.1545		-1.1545
					0.7779	-1.1517		-1.1517
					1.4393	-1.1465		-1.1465
					0.8127	-1.1446		-1.1446
					0.679	-1.1413		-1.1413
					1.8393	-1.1258		-1.1258
					1.144	-1.1242		-1.1242
					0.7319	-1.1225		-1.1225
					2.9399	-1.1217		-1.1217
					0.724	-1.1183		-1.1183
					1.0935	-1.117		-1.117
					0.2701	-1.1156		-1.1156
					0.9949	-1.1131		-1.1131
					1.5644	-1.1112		-1.1112
					1.0547	-1.1044		-1.1044
					4.5027	-1.101		-1.101
					1.6038	-1.1001		-1.1001
					0.8677	-1.0993		-1.0993
					3.1557	-1.0947		-1.0947
					2.5082	-1.0944		-1.0944
					0.4967	-1.0921		-1.0921
					0.0562	-1.0846		-1.0846
					0.3781	-1.0725		-1.0725
					1.6988	-1.064		-1.064
					1.046	-1.0598		-1.0598
					0.6086	-1.0575		-1.0575
					0.2817	-1.0555		-1.0555
					0.3035	-1.0482		-1.0482
					1.5116	-1.0354		-1.0354
					-0.8472	-1.0313		-1.0313
					1.6061	-1.0311		-1.0311
					1.823	-1.0304		-1.0304
					0.4232	-1.0283		-1.0283
					-0.3717	-1.0263		-1.0263
					-0.8223	-1.0236		-1.0236
					1.1191	-1.0214		-1.0214
					0.6303	-1.0196		-1.0196
					0.5658	-1.0178		-1.0178
					-0.665	-1.0163		-1.0163
					0.464	-1.0162		-1.0162
					1.2082	-1.0161		-1.0161
					-0.3281	-1.0111		-1.0111
					-0.6224	-1.0106		-1.0106
					0.1042	-1.01		-1.01
					-1.4747	-1.0089		-1.0089
					0.2543	-1.0077		-1.0077
					-0.3763	-1.0032		-1.0032
					0.5152	-1.0031		-1.0031
					0.8883	-1.0001		-1.0001
					1.2128	-0.9987		-0.9987
					1.4458	-0.9969		-0.9969
					-0.8724	-0.9962		-0.9962
					0.2797	-0.9957		-0.9957
					0.7098	-0.9932		-0.9932
					0.7624	-0.9882		-0.9882
					-0.5093	-0.9863		-0.9863
					0.2464	-0.9862		-0.9862
					-0.9531	-0.9832		-0.9832
					1.2287	-0.981		-0.981
					0.407	-0.9801		-0.9801
					-0.7999	-0.9799		-0.9799
					-0.6297	-0.9782		-0.9782
					-0.5663	-0.977		-0.977
					1.5132	-0.9701		-0.9701
					0.6944	-0.9678		-0.9678
					3.2097	-0.9658		-0.9658
					0.5433	-0.9645		-0.9645
					1.2386	-0.9639		-0.9639
					-1.608	-0.9605		-0.9605
					0.3133	-0.9603		-0.9603
					1.4096	-0.9547		-0.9547
					-0.7815	-0.9544		-0.9544
					2.5152	-0.9505		-0.9505
					-0.8034	-0.9503		-0.9503
					0.7361	-0.9467		-0.9467
					1.5306	-0.9398		-0.9398
					-0.1632	-0.9358		-0.9358
					0.676	-0.9352		-0.9352
					0.8272	-0.9347		-0.9347
					0.9687	-0.9333		-0.9333
					0.5807	-0.9296		-0.9296
					-0.3582	-0.9293		-0.9293
					0.7978	-0.9288		-0.9288
					-0.3013	-0.9281		-0.9281
					0.4435	-0.9276		-0.9276
					2.2763	-0.9268		-0.9268
					-0.2048	-0.9199		-0.9199
					1.9819	-0.9194		-0.9194
					3.1275	-0.9164		-0.9164
					-1.9071	-0.9153		-0.9153
					0.4637	-0.9142		-0.9142
					1.5784	-0.9131		-0.9131
					1.0157	-0.9122		-0.9122
					1.2287	-0.9107		-0.9107
					-0.3584	-0.9086		-0.9086
					-0.8096	-0.9083		-0.9083
					2.9063	-0.9076		-0.9076
					1.0889	-0.9056		-0.9056
					0.8221	-0.9028		-0.9028
					-0.5795	-0.892		-0.892
					0.9051	-0.8914		-0.8914
					0.5481	-0.8914		-0.8914
					0.0772	-0.8838		-0.8838
					0.0289	-0.8796		-0.8796
					1.7212	-0.877		-0.877
					-0.302	-0.8761		-0.8761
					-0.4598	-0.876		-0.876
					-0.03	-0.8729		-0.8729
					0.0066	-0.8721		-0.8721
					1.1531	-0.8705		-0.8705
					-0.1417	-0.867		-0.867
					-1.4972	-0.8665		-0.8665
					-1.8241	-0.8617		-0.8617
					4.3875	-0.8561		-0.8561
					1.459	-0.855		-0.855
					0.5392	-0.8545		-0.8545
					-0.0568	-0.8482		-0.8482
					0.4523	-0.8445		-0.8445
					0.4769	-0.8372		-0.8372
					-1.2098	-0.8369		-0.8369
					0.2559	-0.8368		-0.8368
					-0.7715	-0.8311		-0.8311
					-0.8874	-0.827		-0.827
					0.5026	-0.8262		-0.8262
					0.3753	-0.8255		-0.8255
					0.177	-0.8248		-0.8248
					-0.7483	-0.8241		-0.8241
					2.4735	-0.8205		-0.8205
					-0.3948	-0.8162		-0.8162
					-0.7639	-0.8146		-0.8146
					2.8841	-0.814		-0.814
					0.3842	-0.8137		-0.8137
					0.6135	-0.8127		-0.8127
					2.1342	-0.812		-0.812
					0.5161	-0.8098		-0.8098
					0.3046	-0.8087		-0.8087
					0.3158	-0.8076		-0.8076
					0.7084	-0.8052		-0.8052
					1.799	-0.8048		-0.8048
					0.5203	-0.8042		-0.8042
					-0.0021	-0.8003		-0.8003
					1.4853	-0.7986		-0.7986
					0.3723	-0.7954		-0.7954
					1.1152	-0.7859		-0.7859
					-0.5768	-0.7809		-0.7809
					0.0461	-0.7775		-0.7775
					-0.7675	-0.7759		-0.7759
					0.9618	-0.7712		-0.7712
					-0.7766	-0.7679		-0.7679
					-0.5586	-0.7667		-0.7667
					0.5343	-0.7653		-0.7653
					0.6419	-0.7635		-0.7635
					0.8917	-0.7616		-0.7616
					-0.117	-0.7598		-0.7598
					-0.9072	-0.757		-0.757
					0.2894	-0.7562		-0.7562
					-0.2394	-0.7545		-0.7545
					-1.7222	-0.7543		-0.7543
					0.0085	-0.7536		-0.7536
					0.017	-0.7509		-0.7509
					-0.1607	-0.7508		-0.7508
					0.6699	-0.7501		-0.7501
					-0.712	-0.7471		-0.7471
					-0.4372	-0.7454		-0.7454
					0.6294	-0.7407		-0.7407
					-0.1342	-0.737		-0.737
					-0.4539	-0.737		-0.737
					-1.1798	-0.7368		-0.7368
					-0.3254	-0.7335		-0.7335
					0.5547	-0.731		-0.731
					0.0453	-0.7303		-0.7303
					-0.4464	-0.7266		-0.7266
					0.3315	-0.7257		-0.7257
					-0.2452	-0.7252		-0.7252
					0.7821	-0.7244		-0.7244
					-0.5463	-0.7224		-0.7224
					1.2428	-0.7187		-0.7187
					-0.0363	-0.718		-0.718
					0.1021	-0.7176		-0.7176
					0.6406	-0.7106		-0.7106
					-0.5251	-0.7102		-0.7102
					0.4523	-0.7032		-0.7032
					-0.0074	-0.701		-0.701
					-0.1214	-0.6994		-0.6994
					1.0831	-0.6985		-0.6985
					0.0526	-0.6975		-0.6975
					0.3697	-0.6968		-0.6968
					0.595	-0.6963		-0.6963
					2.3863	-0.6929		-0.6929
					0.4306	-0.6913		-0.6913
					-0.2818	-0.689		-0.689
					-0.1523	-0.6842		-0.6842
					-0.4392	-0.6794		-0.6794
					0.6601	-0.6765		-0.6765
					2.367	-0.676		-0.676
					-0.3959	-0.6744		-0.6744
					0.3823	-0.6723		-0.6723
					-2.4185	-0.6718		-0.6718
					0.8818	-0.6709		-0.6709
					1.209	-0.6706		-0.6706
					0.471	-0.6703		-0.6703
					1.0931	-0.6692		-0.6692
					2.3846	-0.6654		-0.6654
					-0.5459	-0.6607		-0.6607
					-0.0448	-0.6571		-0.6571
					-0.7244	-0.6546		-0.6546
					1.2029	-0.6518		-0.6518
					1.0485	-0.6514		-0.6514
					0.5306	-0.6432		-0.6432
					-0.6431	-0.6426		-0.6426
					-0.1591	-0.6411		-0.6411
					0.8207	-0.6391		-0.6391
					-0.1387	-0.6389		-0.6389
					-1.3704	-0.6349		-0.6349
					-0.0688	-0.634		-0.634
					-0.8915	-0.6335		-0.6335
					3.5975	-0.6332		-0.6332
					-0.8511	-0.6329		-0.6329
					0.0379	-0.6286		-0.6286
					-1.59	-0.6275		-0.6275
					-0.8561	-0.627		-0.627
					0.5735	-0.6251		-0.6251
					-0.8736	-0.6244		-0.6244
					0.3403	-0.6221		-0.6221
					-0.0659	-0.6206		-0.6206
					0.3911	-0.6176		-0.6176
					-0.026	-0.6175		-0.6175
					-0.5103	-0.6145		-0.6145
					0.1528	-0.611		-0.611
					0.6912	-0.6092		-0.6092
					-0.1685	-0.6085		-0.6085
					0.4165	-0.606		-0.606
					-1.2236	-0.6047		-0.6047
					-1.3697	-0.6024		-0.6024
					0.1596	-0.6008		-0.6008
					0.6757	-0.5963		-0.5963
					-0.7305	-0.5956		-0.5956
					-0.5446	-0.5955		-0.5955
					-0.6725	-0.5933		-0.5933
					1.4507	-0.5898		-0.5898
					-1.6122	-0.5855		-0.5855
					-0.9869	-0.5848		-0.5848
					0.9809	-0.5844		-0.5844
					-0.9313	-0.5824		-0.5824
					-0.2087	-0.5812		-0.5812
					-1.0865	-0.5747		-0.5747
					-0.8879	-0.5746		-0.5746
					0.7255	-0.5744		-0.5744
					0.8087	-0.5736		-0.5736
					-1.3833	-0.573		-0.573
					0.5529	-0.5693		-0.5693
					-0.6443	-0.5686		-0.5686
					0.1382	-0.5684		-0.5684
					-0.7327	-0.5671		-0.5671
					1.2412	-0.5651		-0.5651
					0.3752	-0.5624		-0.5624
					-0.6585	-0.557		-0.557
					-0.4331	-0.5563		-0.5563
					-0.0743	-0.5547		-0.5547
					0.5659	-0.554		-0.554
					-0.1094	-0.5526		-0.5526
					0.7644	-0.5523		-0.5523
					2.5363	-0.5505		-0.5505
					0.9623	-0.5504		-0.5504
					-0.3963	-0.5495		-0.5495
					0.3622	-0.5467		-0.5467
					-0.0268	-0.5419		-0.5419
					-0.7943	-0.5418		-0.5418
					-0.7272	-0.538		-0.538
					-0.1314	-0.5302		-0.5302
					-0.0136	-0.5253		-0.5253
					1.6112	-0.5242		-0.5242
					-1.0086	-0.5237		-0.5237
					0.7002	-0.5226		-0.5226
					0.0354	-0.522		-0.522
					-0.48	-0.522		-0.522
					1.3072	-0.5212		-0.5212
					1.6086	-0.5207		-0.5207
					0.4352	-0.5206		-0.5206
					0.973	-0.5188		-0.5188
					2.1011	-0.5148		-0.5148
					1.5022	-0.5135		-0.5135
					0.7591	-0.5085		-0.5085
					0.7911	-0.5085		-0.5085
					0.5253	-0.5074		-0.5074
					0.3248	-0.5067		-0.5067
					-1.3564	-0.5063		-0.5063
					-0.191	-0.5033		-0.5033
					-0.428	-0.5024		-0.5024
					0.7053	-0.5		-0.5
					-0.3196	-0.4989		-0.4989
					-1.4362	-0.4972		-0.4972
					-0.8379	-0.4969		-0.4969
					-0.7593	-0.4923		-0.4923
					-0.6764	-0.491		-0.491
					0.0142	-0.49		-0.49
					1.7288	-0.4886		-0.4886
					0.3723	-0.4878		-0.4878
					-1.3836	-0.4826		-0.4826
					-0.3656	-0.4764		-0.4764
					0.3233	-0.4732		-0.4732
					-0.5972	-0.4707		-0.4707
					0.9038	-0.4699		-0.4699
					1.1206	-0.4682		-0.4682
					0.3792	-0.4641		-0.4641
					-0.3191	-0.457		-0.457
					-0.4172	-0.4564		-0.4564
					-0.2417	-0.4561		-0.4561
					1.9897	-0.455		-0.455
					0.1538	-0.4533		-0.4533
					-0.451	-0.4516		-0.4516
					0.2471	-0.4513		-0.4513
					-0.4139	-0.4513		-0.4513
					-0.2033	-0.4493		-0.4493
					0.8077	-0.4474		-0.4474
					-0.7874	-0.4467		-0.4467
					-0.2777	-0.4467		-0.4467
					-0.4182	-0.446		-0.446
					-0.1259	-0.4422		-0.4422
					-1.5047	-0.4409		-0.4409
					0.5123	-0.4401		-0.4401
					0.7373	-0.4375		-0.4375
					-0.8978	-0.4359		-0.4359
					-0.9166	-0.4305		-0.4305
					1.4626	-0.43		-0.43
					3.227	-0.4298		-0.4298
					0.6198	-0.4293		-0.4293
					-1.0583	-0.4272		-0.4272
					-0.3812	-0.4203		-0.4203
					-0.3879	-0.4202		-0.4202
					0.0094	-0.4185		-0.4185
					0.5028	-0.418		-0.418
					-0.0325	-0.4179		-0.4179
					-0.7419	-0.4178		-0.4178
					1.2605	-0.4172		-0.4172
					-0.6728	-0.4167		-0.4167
					-0.1313	-0.4151		-0.4151
					-0.0872	-0.4141		-0.4141
					2.1428	-0.4119		-0.4119
					-0.5285	-0.4063		-0.4063
					-0.5428	-0.4007		-0.4007
					-1.2717	-0.3986		-0.3986
					-0.3176	-0.393		-0.393
					-1.1331	-0.3894		-0.3894
					-0.644	-0.3865		-0.3865
					1.2161	-0.3857		-0.3857
					2.032	-0.3846		-0.3846
					-0.4914	-0.3836		-0.3836
					-0.1909	-0.3833		-0.3833
					0.3288	-0.3825		-0.3825
					1.2295	-0.3816		-0.3816
					-1.5614	-0.3811		-0.3811
					0.5119	-0.3786		-0.3786
					-0.6977	-0.3766		-0.3766
					-0.5071	-0.3742		-0.3742
					-0.2725	-0.3734		-0.3734
					0.8428	-0.3729		-0.3729
					-2.2793	-0.3631		-0.3631
					-0.0035	-0.3615		-0.3615
					-0.226	-0.357		-0.357
					0.375	-0.3563		-0.3563
					-1.0952	-0.3502		-0.3502
					2.6195	-0.3492		-0.3492
					1.2321	-0.3475		-0.3475
					-0.42	-0.3461		-0.3461
					1.1278	-0.343		-0.343
					-0.8335	-0.3403		-0.3403
					-0.2386	-0.3347		-0.3347
					-0.3178	-0.3342		-0.3342
					-1.0785	-0.3312		-0.3312
					-0.7602	-0.3298		-0.3298
					-1.1677	-0.3279		-0.3279
					0.1237	-0.3278		-0.3278
					-0.3706	-0.3267		-0.3267
					2.1248	-0.3266		-0.3266
					1.8933	-0.3265		-0.3265
					0.3429	-0.3256		-0.3256
					-0.7908	-0.3246		-0.3246
					0.7127	-0.3229		-0.3229
					2.1467	-0.3126		-0.3126
					1.325	-0.3105		-0.3105
					-0.4775	-0.31		-0.31
					0.4713	-0.309		-0.309
					-0.024	-0.3075		-0.3075
					-1.4649	-0.3034		-0.3034
					-0.6846	-0.3018		-0.3018
					-0.1617	-0.2991		-0.2991
					1.9802	-0.2951		-0.2951
					0.4566	-0.2949		-0.2949
					0.1469	-0.2939		-0.2939
					3.7686	-0.2877		-0.2877
					-0.9698	-0.2841		-0.2841
					-0.2074	-0.284		-0.284
					0.7407	-0.2815		-0.2815
					-1.3252	-0.2803		-0.2803
					0.0842	-0.2762		-0.2762
					-1.3124	-0.2671		-0.2671
					-0.1663	-0.2662		-0.2662
					-0.5062	-0.2655		-0.2655
					0.7041	-0.2626		-0.2626
					0.1873	-0.2601		-0.2601
					-0.5928	-0.2534		-0.2534
					-0.2675	-0.2518		-0.2518
					0.4954	-0.2512		-0.2512
					0.2107	-0.2474		-0.2474
					-0.1112	-0.2441		-0.2441
					0.247	-0.2439		-0.2439
					0.1494	-0.2428		-0.2428
					0.2879	-0.242		-0.242
					0.169	-0.2362		-0.2362
					0.0374	-0.235		-0.235
					0.1248	-0.2332		-0.2332
					-0.5254	-0.2331		-0.2331
					-0.277	-0.2306		-0.2306
					-0.4316	-0.2289		-0.2289
					-0.6537	-0.2289		-0.2289
					-0.0291	-0.2243		-0.2243
					-0.2255	-0.2228		-0.2228
					3.3266	-0.2227		-0.2227
					-0.6023	-0.2176		-0.2176
					0.0323	-0.215		-0.215
					-0.0028	-0.2146		-0.2146
					-0.699	-0.2122		-0.2122
					0.9113	-0.2119		-0.2119
					-0.3275	-0.2062		-0.2062
					0.6561	-0.1982		-0.1982
					0.1821	-0.1965		-0.1965
					-0.9266	-0.1928		-0.1928
					-0.0432	-0.1903		-0.1903
					0.6172	-0.1902		-0.1902
					0.6793	-0.1878		-0.1878
					2.438	-0.186		-0.186
					-0.5766	-0.1853		-0.1853
					-0.76	-0.1832		-0.1832
					-0.1847	-0.1827		-0.1827
					0.4494	-0.1821		-0.1821
					-0.0521	-0.1816		-0.1816
					-0.5018	-0.1795		-0.1795
					-0.8717	-0.1763		-0.1763
					-0.1034	-0.1757		-0.1757
					-1.6924	-0.1739		-0.1739
					0.9232	-0.1737		-0.1737
					-0.1747	-0.1721		-0.1721
					-0.3879	-0.1691		-0.1691
					-0.2723	-0.1676		-0.1676
					0.2737	-0.1674		-0.1674
					0.1374	-0.1669		-0.1669
					-1.1825	-0.1669		-0.1669
					-1.5971	-0.1666		-0.1666
					-0.8027	-0.1648		-0.1648
					0.1613	-0.1639		-0.1639
					-0.1432	-0.1595		-0.1595
					-0.0221	-0.1552		-0.1552
					-0.643	-0.1543		-0.1543
					-0.4104	-0.1541		-0.1541
					-0.5108	-0.1532		-0.1532
					-0.7491	-0.1531		-0.1531
					-0.3916	-0.1515		-0.1515
					0.1127	-0.1475		-0.1475
					-0.293	-0.1457		-0.1457
					1.2406	-0.1394		-0.1394
					-0.7568	-0.1379		-0.1379
					-0.642	-0.1375		-0.1375
					-0.7559	-0.1337		-0.1337
					-0.6366	-0.1254		-0.1254
					0.1781	-0.1161		-0.1161
					-0.1896	-0.1154		-0.1154
					-1.0947	-0.1148		-0.1148
					-0.1081	-0.1086		-0.1086
					-1.1901	-0.1071		-0.1071
					-0.3706	-0.106		-0.106
					-1.0865	-0.1049		-0.1049
					-0.4286	-0.1021		-0.1021
					0.0592	-0.1013		-0.1013
					-0.0074	-0.0936		-0.0936
					0.7744	-0.0932		-0.0932
					-0.925	-0.0913		-0.0913
					0.2285	-0.0833		-0.0833
					0.4508	-0.0832		-0.0832
					-0.6443	-0.0827		-0.0827
					0.4638	-0.0824		-0.0824
					1.1699	-0.0794		-0.0794
					-0.9273	-0.0779		-0.0779
					-1.3245	-0.0776		-0.0776
					-0.5756	-0.0705		-0.0705
					0.7237	-0.07		-0.07
					-0.5141	-0.0696		-0.0696
					1.3576	-0.0691		-0.0691
					-0.7508	-0.0684		-0.0684
					0.2258	-0.0673		-0.0673
					-0.7649	-0.0658		-0.0658
					-0.801	-0.0646		-0.0646
					0.6057	-0.0645		-0.0645
					-0.9264	-0.064		-0.064
					-0.0518	-0.0606		-0.0606
					-0.8517	-0.0596		-0.0596
					0.017	-0.0593		-0.0593
					-0.2071	-0.0589		-0.0589
					-0.3292	-0.0568		-0.0568
					-0.291	-0.0559		-0.0559
					0.2764	-0.0546		-0.0546
					0.8596	-0.052		-0.052
					-1.1288	-0.0501		-0.0501
					-0.8027	-0.049		-0.049
					-0.4814	-0.0462		-0.0462
					-0.2956	-0.0451		-0.0451
					0.2876	-0.0448		-0.0448
					-0.9963	-0.0433		-0.0433
					-1.5868	-0.041		-0.041
					-0.7486	-0.0405		-0.0405
					-1.3383	-0.0366		-0.0366
					-1.1507	-0.0361		-0.0361
					-0.7012	-0.0279		-0.0279
					0.2324	-0.0276		-0.0276
					-0.7041	-0.0267		-0.0267
					0.4081	-0.0226		-0.0226
					-0.2642	-0.0216		-0.0216
					-0.3222	-0.0198		-0.0198
					0.1838	-0.0171		-0.0171
					-1.6157	-0.0168		-0.0168
					-0.5774	-0.0147		-0.0147
					0.848	-0.0127		-0.0127
					1.7296	-0.0094		-0.0094
					-1.3842	-0.0088		-0.0088
					-1.1402	-0.0082		-0.0082
					0.234	-0.0073		-0.0073
					-0.6775	-0.0044		-0.0044
					-0.1332	-0.0033		-0.0033
					1.1628	-0.003		-0.003
					1.1662	-0.0011		-0.0011
					0.2223	-0.0007		-0.0007
					-0.1845	-0.0004		-0.0004
					-1.3975		0.002	0.002
					-0.8187		0.0034	0.0034
					0.1446		0.004	0.004
					-0.5754		0.01	0.01
					-0.7271		0.0102	0.0102
					-1.3596		0.0105	0.0105
					-1.4676		0.0107	0.0107
					-1.1937		0.0108	0.0108
					0.2127		0.0131	0.0131
					-1.5347		0.0141	0.0141
					0.4089		0.0145	0.0145
					-0.8252		0.015	0.015
					-0.2171		0.0161	0.0161
					-0.4154		0.0162	0.0162
					-0.4539		0.019	0.019
					-0.1678		0.0192	0.0192
					-0.2006		0.021	0.021
					-0.9791		0.0218	0.0218
					-0.4843		0.0237	0.0237
					-0.5857		0.0266	0.0266
					-0.7857		0.0288	0.0288
					1.4081		0.0323	0.0323
					-1.4972		0.0365	0.0365
					-0.6009		0.0392	0.0392
					-0.6189		0.0413	0.0413
					-0.212		0.0441	0.0441
					1.6211		0.0466	0.0466
					-0.3801		0.0505	0.0505
					-0.2887		0.0528	0.0528
					-1.3442		0.0536	0.0536
					-1.7849		0.0541	0.0541
					1.1376		0.0607	0.0607
					-1.4933		0.0713	0.0713
					-1.6356		0.075	0.075
					-1.9255		0.0756	0.0756
					-0.1964		0.0776	0.0776
					-0.3889		0.0855	0.0855
					-0.9339		0.0882	0.0882
					-0.0036		0.0929	0.0929
					-0.6821		0.0951	0.0951
					-0.6782		0.0977	0.0977
					0.1351		0.1076	0.1076
					-0.4993		0.1085	0.1085
					-0.1128		0.1093	0.1093
					0.4298		0.1102	0.1102
					-0.1161		0.1118	0.1118
					-0.089		0.114	0.114
					-1.4858		0.1164	0.1164
					0.2506		0.1196	0.1196
					-0.7431		0.12	0.12
					-0.6231		0.1208	0.1208
					-0.9274		0.1217	0.1217
					-0.4736		0.1267	0.1267
					-1.0871		0.1283	0.1283
					-0.1281		0.1288	0.1288
					1.3245		0.1315	0.1315
					-0.8176		0.1337	0.1337
					-1.7354		0.1368	0.1368
					1.315		0.141	0.141
					0.1368		0.1424	0.1424
					0.2293		0.1475	0.1475
					-0.3421		0.1538	0.1538
					0.2991		0.155	0.155
					-1.1114		0.1581	0.1581
					-0.9698		0.1584	0.1584
					-1.0846		0.1603	0.1603
					-0.5513		0.1616	0.1616
					-1.3893		0.1625	0.1625
					-0.7464		0.163	0.163
					-0.5196		0.1645	0.1645
					1.4606		0.1658	0.1658
					-0.5888		0.1718	0.1718
					-0.3799		0.1742	0.1742
					-0.0444		0.1791	0.1791
					-0.6493		0.1794	0.1794
					-1.0845		0.1807	0.1807
					1.593		0.1824	0.1824
					-0.4136		0.184	0.184
					-1.1021		0.1963	0.1963
					-1.0749		0.2001	0.2001
					-1.5639		0.2027	0.2027
					-0.7385		0.2035	0.2035
					-1.2745		0.2036	0.2036
					-1.0938		0.2108	0.2108
					-1.0094		0.2162	0.2162
					-0.4912		0.2177	0.2177
					-0.6994		0.2209	0.2209
					-0.1561		0.2252	0.2252
					-1.289		0.228	0.228
					-0.692		0.2311	0.2311
					-0.7294		0.2314	0.2314
					-0.9509		0.238	0.238
					-0.7384		0.2384	0.2384
					-0.8023		0.239	0.239
					-1.0252		0.2402	0.2402
					-0.1729		0.2413	0.2413
					-1.3308		0.2433	0.2433
					0.205		0.2499	0.2499
					-0.2618		0.2615	0.2615
					-0.7732		0.2635	0.2635
					-0.0059		0.2756	0.2756
					2.2962		0.2759	0.2759
					-1.4365		0.2797	0.2797
					-0.8533		0.281	0.281
					1.4006		0.2837	0.2837
					-0.1645		0.2873	0.2873
					2.5435		0.2885	0.2885
					-1.1163		0.2896	0.2896
					-1.3934		0.2913	0.2913
					-0.726		0.2919	0.2919
					-1.842		0.2947	0.2947
					-0.712		0.2992	0.2992
					-0.8357		0.3083	0.3083
					-0.2387		0.3104	0.3104
					-0.8548		0.3121	0.3121
					-0.6127		0.3125	0.3125
					-1.0336		0.3133	0.3133
					-0.355		0.3147	0.3147
					-0.3113		0.3233	0.3233
					-1.1712		0.3266	0.3266
					-0.9648		0.3323	0.3323
					0.0716		0.3325	0.3325
					-1.4499		0.3342	0.3342
					-0.6369		0.3344	0.3344
					-0.7451		0.3359	0.3359
					-0.5436		0.3365	0.3365
					-0.2143		0.3382	0.3382
					-0.2356		0.3388	0.3388
					-0.8025		0.3439	0.3439
					-1.3247		0.3449	0.3449
					-1.1547		0.3464	0.3464
					-1.2079		0.3473	0.3473
					-0.626		0.3494	0.3494
					-0.3703		0.3573	0.3573
					-0.9306		0.3582	0.3582
					-0.915		0.3585	0.3585
					-0.9819		0.3587	0.3587
					-1.5547		0.3634	0.3634
					-0.5613		0.3652	0.3652
					-1.305		0.3656	0.3656
					0.0959		0.3656	0.3656
					-1.1783		0.3668	0.3668
					0.0213		0.3679	0.3679
					-0.9897		0.373	0.373
					-0.6381		0.3829	0.3829
					-0.0033		0.3843	0.3843
					-1.2112		0.3887	0.3887
					-0.8794		0.3891	0.3891
					-0.4465		0.3952	0.3952
					1.6234		0.3962	0.3962
					-1.3095		0.3984	0.3984
					-0.9256		0.3994	0.3994
					-0.9375		0.3995	0.3995
					-0.7674		0.4031	0.4031
					-2.1094		0.4052	0.4052
					-0.7716		0.4086	0.4086
					0.0296		0.4177	0.4177
					-1.257		0.4178	0.4178
					-0.0687		0.4189	0.4189
					-1.0947		0.4204	0.4204
					-1.0455		0.4265	0.4265
					-0.3698		0.4318	0.4318
					-0.3271		0.4371	0.4371
					-0.8576		0.4404	0.4404
					-1.2043		0.4441	0.4441
					-1.0379		0.451	0.451
					0.4474		0.4521	0.4521
					-0.5254		0.4523	0.4523
					-0.8746		0.4542	0.4542
					-0.75		0.4553	0.4553
					-1.3552		0.4629	0.4629
					-1.2699		0.4654	0.4654
					-0.5355		0.4663	0.4663
					-0.1934		0.4681	0.4681
					-1.0923		0.4711	0.4711
					-1.603		0.4714	0.4714
					0.3046		0.4721	0.4721
					0.9746		0.4756	0.4756
					-0.9147		0.4815	0.4815
					-0.6014		0.4831	0.4831
					-0.5243		0.4901	0.4901
					-0.6468		0.4956	0.4956
					-0.4828		0.5046	0.5046
					-0.6028		0.5077	0.5077
					-1.2123		0.5085	0.5085
					2.44		0.5126	0.5126
					-0.6678		0.5126	0.5126
					0.4884		0.5145	0.5145
					-0.7798		0.519	0.519
					0.4156		0.5204	0.5204
					-0.0192		0.5207	0.5207
					0.059		0.521	0.521
					-0.8607		0.5211	0.5211
					-0.9733		0.5237	0.5237
					-0.0852		0.5247	0.5247
					-0.7017		0.525	0.525
					0.1377		0.5277	0.5277
					-0.8523		0.5303	0.5303
					0.3782		0.531	0.531
					0.771		0.5318	0.5318
					-0.7498		0.5332	0.5332
					-1.8088		0.5336	0.5336
					-0.589		0.5381	0.5381
					-0.1752		0.5429	0.5429
					-0.2967		0.5489	0.5489
					-0.2125		0.5493	0.5493
					-0.7032		0.5519	0.5519
					-0.0044		0.5527	0.5527
					-0.1857		0.5643	0.5643
					-0.1187		0.5644	0.5644
					-0.2518		0.5692	0.5692
					-0.3683		0.5754	0.5754
					-0.7394		0.5806	0.5806
					-1.3109		0.5811	0.5811
					0.4572		0.5816	0.5816
					-0.9227		0.5856	0.5856
					-0.2268		0.587	0.587
					-0.7992		0.593	0.593
					-1.0544		0.5935	0.5935
					-0.7192		0.5957	0.5957
					-0.4255		0.5973	0.5973
					-1.2303		0.5989	0.5989
					0.2978		0.599	0.599
					-0.2972		0.6028	0.6028
					-0.6932		0.6045	0.6045
					-0.18		0.6056	0.6056
					-1.056		0.6071	0.6071
					-0.5242		0.6133	0.6133
					-1.2715		0.616	0.616
					0.9209		0.6175	0.6175
					-0.719		0.6203	0.6203
					-0.2513		0.6224	0.6224
					-0.7175		0.6227	0.6227
					0.0107		0.6237	0.6237
					0.2838		0.6242	0.6242
					0.2179		0.6265	0.6265
					-0.4822		0.6292	0.6292
					0.7025		0.6399	0.6399
					-1.22		0.6446	0.6446
					-0.6959		0.649	0.649
					1.1403		0.6538	0.6538
					0.5564		0.654	0.654
					-0.7626		0.6549	0.6549
					-1.1659		0.6567	0.6567
					-0.6976		0.6588	0.6588
					0.345		0.662	0.662
					-0.5214		0.6674	0.6674
					-0.9926		0.6731	0.6731
					-0.4617		0.6733	0.6733
					1.5761		0.6832	0.6832
					-1.3115		0.6874	0.6874
					-0.6877		0.6966	0.6966
					-0.185		0.6987	0.6987
					-1.2221		0.701	0.701
					-0.949		0.709	0.709
					-0.755		0.71	0.71
					-0.9369		0.7188	0.7188
					-0.4083		0.7226	0.7226
					-0.2859		0.7253	0.7253
					-0.6093		0.7286	0.7286
					-0.6138		0.7415	0.7415
					-0.2183		0.7417	0.7417
					-1.1983		0.7462	0.7462
					-0.3462		0.7483	0.7483
					0.0415		0.7581	0.7581
					-0.5618		0.7597	0.7597
					-1.0533		0.7649	0.7649
					0.6058		0.7667	0.7667
					-0.1241		0.7756	0.7756
					1.9899		0.7783	0.7783
					0.2729		0.788	0.788
					-0.1348		0.7898	0.7898
					0.0193		0.7946	0.7946
					1.4284		0.795	0.795
					0.519		0.8115	0.8115
					-1.5311		0.8172	0.8172
					-0.3286		0.8218	0.8218
					-0.8501		0.8272	0.8272
					0.7487		0.8284	0.8284
					-0.6523		0.8304	0.8304
					-0.581		0.835	0.835
					-1.1838		0.8398	0.8398
					0.2716		0.8464	0.8464
					-0.5992		0.851	0.851
					-1.0762		0.8531	0.8531
					-1.0807		0.8624	0.8624
					0.49		0.8663	0.8663
					-0.6746		0.8666	0.8666
					0.0723		0.8788	0.8788
					-0.9745		0.879	0.879
					-1.8982		0.8812	0.8812
					-1.1015		0.893	0.893
					-0.329		0.8978	0.8978
					-1.0766		0.9029	0.9029
					0.2328		0.9117	0.9117
					-0.8436		0.9231	0.9231
					0.1211		0.9304	0.9304
					1.3257		0.933	0.933
					1.8052		0.9344	0.9344
					0.2524		0.9397	0.9397
					-0.3559		0.9412	0.9412
					-0.9266		0.9496	0.9496
					-0.5704		0.9728	0.9728
					0.1265		0.9906	0.9906
					-0.8307		0.9995	0.9995
					-0.9663		1.0012	1.0012
					-0.8075		1.016	1.016
					-0.2799		1.0169	1.0169
					-1.5563		1.0218	1.0218
					-0.5303		1.0307	1.0307
					0.8393		1.0527	1.0527
					-1.2124		1.0556	1.0556
					-0.8894		1.0662	1.0662
					-0.2298		1.0708	1.0708
					-1.2013		1.0852	1.0852
					-1.9307		1.0853	1.0853
					0.1876		1.0902	1.0902
					-0.0455		1.0907	1.0907
					-0.0048		1.0925	1.0925
					2.3841		1.1004	1.1004
					0.1348		1.1016	1.1016
					-1.7192		1.1071	1.1071
					-0.294		1.1082	1.1082
					-0.3555		1.1135	1.1135
					4.1342		1.1192	1.1192
					0.1001		1.1366	1.1366
					-1.0037		1.139	1.139
					-0.4496		1.14	1.14
					-1.2571		1.154	1.154
					-0.018		1.1574	1.1574
					-1.1693		1.1594	1.1594
					0.5983		1.1675	1.1675
					-0.4806		1.1975	1.1975
					-0.7459		1.2041	1.2041
					0.2184		1.207	1.207
					-0.1978		1.2101	1.2101
					0.1956		1.2142	1.2142
					-1.4405		1.2208	1.2208
					-0.5588		1.2287	1.2287
					-0.8609		1.2332	1.2332
					-0.9577		1.2344	1.2344
					0.4377		1.2358	1.2358
					0.5324		1.2419	1.2419
					-1.0909		1.2434	1.2434
					-1.1359		1.2443	1.2443
					0.8611		1.2458	1.2458
					0.6553		1.2469	1.2469
					-0.9643		1.2579	1.2579
					-1.4235		1.2675	1.2675
					-0.4803		1.2684	1.2684
					-1.1083		1.2971	1.2971
					0.3144		1.3026	1.3026
					-0.8298		1.3031	1.3031
					-0.5419		1.3045	1.3045
					-0.7257		1.3048	1.3048
					-0.8364		1.3108	1.3108
					-0.6887		1.3161	1.3161
					-1.3784		1.318	1.318
					-0.476		1.337	1.337
					-0.9851		1.3455	1.3455
					-0.9255		1.364	1.364
					0.598		1.3682	1.3682
					-0.4372		1.379	1.379
					-0.494		1.4088	1.4088
					-0.2129		1.4098	1.4098
					-0.4664		1.4343	1.4343
					-0.4827		1.4395	1.4395
					-0.4779		1.4397	1.4397
					-1.0844		1.4584	1.4584
					-0.8692		1.4677	1.4677
					-0.2339		1.4706	1.4706
					-1.3989		1.4777	1.4777
					-0.2842		1.4899	1.4899
					-0.0742		1.5014	1.5014
					0.2048		1.5036	1.5036
					-0.5006		1.5181	1.5181
					-0.0734		1.5266	1.5266
					-0.8221		1.5385	1.5385
					-0.1109		1.563	1.563
					-0.0893		1.5659	1.5659
					-0.5199		1.5838	1.5838
					-0.1072		1.5973	1.5973
					0.1589		1.6009	1.6009
					-0.4473		1.6353	1.6353
					-0.3882		1.6432	1.6432
					-0.2438		1.6737	1.6737
					-0.8252		1.6826	1.6826
					-1.0477		1.7017	1.7017
					-0.2938		1.7027	1.7027
					0.1623		1.7128	1.7128
					-1.1829		1.7177	1.7177
					-0.9939		1.7258	1.7258
					-0.3568		1.7274	1.7274
					-0.8964		1.7498	1.7498
					-0.6253		1.7503	1.7503
					-1.6677		1.7546	1.7546
					-0.2318		1.7769	1.7769
					-0.0428		1.7812	1.7812
					-0.5108		1.7853	1.7853
					-0.6684		1.7906	1.7906
					-0.3657		1.7962	1.7962
					-0.2627		1.803	1.803
					0.6286		1.8161	1.8161
					0.0564		1.8402	1.8402
					-0.1194		1.8722	1.8722
					-0.6247		1.905	1.905
					-1.2886		1.9121	1.9121
					0.3356		1.9232	1.9232
					-0.1443		1.926	1.926
					-0.9567		1.9533	1.9533
					-1.5182		1.9612	1.9612
					-0.5138		1.9674	1.9674
					1.1378		1.9804	1.9804
					-0.5293		1.9861	1.9861
					0.4331		1.9898	1.9898
					-1.1918		1.9936	1.9936
					-0.8818		1.9967	1.9967
					-1.2482		2.0072	2.0072
					1.4217		2.025	2.025
					-0.9439		2.0418	2.0418
					-0.481		2.0661	2.0661
					0.5233		2.0789	2.0789
					1.2859		2.1016	2.1016
					-0.609		2.1116	2.1116
					-1.2799		2.1577	2.1577
					-0.6159		2.1642	2.1642
					-0.2728		2.1696	2.1696
					-0.1495		2.1835	2.1835
					-0.6557		2.261	2.261
					-0.7051		2.2647	2.2647
					-0.6189		2.2895	2.2895
					-0.6433		2.2953	2.2953
					0.4831		2.3077	2.3077
					-1.4667		2.3227	2.3227
					-1.5469		2.3596	2.3596
					-0.8409		2.415	2.415
					-0.8191		2.4446	2.4446
					-1.1373		2.5005	2.5005
					0.9649		2.5146	2.5146
					-0.4856		2.5453	2.5453
					0.5579		2.5723	2.5723
					-0.0895		2.5781	2.5781
					-0.3289		2.6127	2.6127
					-0.5854		2.6356	2.6356
					-1.0191		2.6395	2.6395
					-0.7702		2.6996	2.6996
					-0.7226		2.7636	2.7636
					-0.8952		2.7905	2.7905
					-1.4142		2.7974	2.7974
					-0.7237		2.8829	2.8829
					-0.8441		2.8854	2.8854
					0.0383		2.9483	2.9483
					-0.2907		2.9487	2.9487
					-0.617		2.9888	2.9888
					-1.0391		2.9932	2.9932
					0.1809		3.0341	3.0341
					0.2272		3.0471	3.0471
					-0.632		3.0722	3.0722
					-0.7305		3.1757	3.1757
					-0.7137		3.2606	3.2606
					-0.8902		3.3399	3.3399
					0.2795		3.5044	3.5044
					-0.4522		3.6604	3.6604
					-0.7147		3.741	3.741
					-0.9339		3.9143	3.9143
					-1.1057		4.3096	4.3096
					-0.6453		4.3259	4.3259
					-0.6825		4.5603	4.5603
					0.1875		4.8007	4.8007
					0.0985		5.0092	5.0092
					-1.6595		5.9015	5.9015

## Sheet: 8d
					MB231-1.8-BH	MB231-1.1-BL
			Dox (ng/ml)	BACH1 relative mRNA level	RKIP relative mRNA level
			0	1.00076		1.00115
			0.1	3.16703		0.654537
			0.5	8.24221		1.27852
			1	9.02179		1.1705
			2	10.1146		0.78961
			10	11.1464		0.543628
			0	1.00111	1.00073
			0.1	3.0817	0.572864
			0.5	4.98531	1.26002
			1	5.39741	0.915675
			2	8.35429	0.666228
			10	11.7154	0.512285

## Sheet: 8e
				MB231-LP-1			MB231-1.5.GL
				Invasiveness(%)
			Ctrl	24.85	29.45	28.29	23.22	29.33	26.51
			with shBACH1	16.72	20.33	20.6	15.04	15.97	13.98
			with Hemin	15.28	14.68	15.83
			with CMV-RKIP				17.83	19.88	11.24

## Sheet: 8f
		BACH1 downstream target relative mRNA level
		Dox (ng/ml)	HMOX1			CXCR4			MMP1
		0	0.991	0.997	1.011	1.009	1.442	0.687	1.022	1.145	0.855
		0.1	0.991	0.997	1.011	1.23	0.912	0.811	1.68	1.618	1.409
		0.5	0.874	0.889	0.852	0.997	0.881	1.074	0.918	0.922	0.896
		1	0.684	0.665	0.712	1.252	1.162	1.086	1.319	1.213	1.225
		2	0.538	0.58	0.522	1.321	1.347	1.263	1.53	1.662	1.55
		10	0.512	0.544	0.475	1.571	1.287	1.905	1.681	1.764	1.601

## Sheet: 8g
			Dox (ng/ml)	MB231-1.1-BL doubling time (h)	CCND1 mRNA level
			0	36.1041	1.17939	0.891799	0.950774
			0.1	37.2367	0.733444	0.792752	0.730324
			0.5	38.3997	0.638886	0.709647	0.70743
			1	42.3131	0.629922	0.590758	0.630569
			10	44.6093	0.416112	0.522531	0.48069
